# Supplementary material for: Identification of Six Cerebrospinal Fluid Metabolites Causally Associated with Anorexia Nervosa Risk: A Mendelian Randomization Analysis
Source: Int J Mol Sci. 2025 Mar 31;26(7):3248. doi: 10.3390/ijms26073248 (PMC11989412; doi:10.3390/ijms26073248)
Supplement: Supplementary file 1 [file ijms-26-03248-s001.zip]

Archive with 3 entries (2 files):
- ijms-3539682  S/
- ijms-3539682  S/Supplementary Figure.pdf
- ijms-3539682  S/Supplementary Table -revised.xlsx
