# Supplementary material for: Identification of Six Cerebrospinal Fluid Metabolites Causally Associated with Anorexia Nervosa Risk: A Mendelian Randomization Analysis
Source: Int J Mol Sci. 2025 Mar 31;26(7):3248. doi: 10.3390/ijms26073248 (PMC11989412; doi:10.3390/ijms26073248)
Supplement: Supplementary file 1 [file ijms-26-03248-s001.zip › ijms-3539682 S/Supplementary Table -revised.xlsx]

## Sheet: S1
Using two-sample Mendelian randomization to investigate the causal relationship between cerebrospinal fluid metabolites and Anorexia Nervosa
exposure_id	exposure	outcome	method	nsnp	b	se	pval	lo_ci	up_ci	or	or_lci95	or_uci95
GCST90026002	Bilirubin (z,z)	AN	Inverse variance weighted	3	-0.0806207	0.123244	0.513012	-0.322179	0.160938	0.922544	0.724568	1.17461
GCST90026002	Bilirubin (z,z)	AN	MR Egger	3	-0.225216	0.25362	0.537719	-0.722312	0.271879	0.798344	0.485628	1.31243
GCST90026002	Bilirubin (z,z)	AN	Weighted median	3	-0.130734	0.138277	0.344429	-0.401756	0.140288	0.877451	0.669144	1.15061
GCST90026003	Cholesterol	AN	Inverse variance weighted	9	0.0323646	0.137726	0.814215	-0.237579	0.302309	1.03289	0.788534	1.35298
GCST90026003	Cholesterol	AN	MR Egger	9	-0.128249	0.367526	0.737387	-0.8486	0.592103	0.879635	0.428014	1.80779
GCST90026003	Cholesterol	AN	Weighted median	9	-0.0787897	0.165011	0.63302	-0.402212	0.244632	0.924234	0.668839	1.27715
GCST90026010	1,5-anhydroglucitol (1,5-ag)	AN	Inverse variance weighted	7	-0.0524914	0.0817901	0.521015	-0.2128	0.107817	0.948862	0.808318	1.11384
GCST90026010	1,5-anhydroglucitol (1,5-ag)	AN	MR Egger	7	-0.295746	0.161586	0.126723	-0.612454	0.0209616	0.743976	0.542019	1.02118
GCST90026010	1,5-anhydroglucitol (1,5-ag)	AN	Weighted median	7	-0.105523	0.10171	0.299507	-0.304874	0.0938279	0.899854	0.737217	1.09837
GCST90026011	Kynurenine	AN	Inverse variance weighted	3	0.296085	0.312783	0.343834	-0.316969	0.90914	1.34458	0.728353	2.48219
GCST90026011	Kynurenine	AN	MR Egger	3	-0.0393402	1.57477	0.9841	-3.12588	3.0472	0.961424	0.0438982	21.0564
GCST90026011	Kynurenine	AN	Weighted median	3	0.0325197	0.359291	0.927881	-0.67169	0.736729	1.03305	0.510845	2.08909
GCST90026014	Proline	AN	Inverse variance weighted	3	-0.0684835	0.280246	0.806945	-0.617767	0.4808	0.933809	0.539147	1.61737
GCST90026014	Proline	AN	MR Egger	3	-0.282046	0.699264	0.755928	-1.6526	1.08851	0.754239	0.191551	2.96985
GCST90026014	Proline	AN	Weighted median	3	0.0933432	0.249481	0.708293	-0.39564	0.582326	1.09784	0.673249	1.7902
GCST90026020	Sphingomyelin (d18:1/20:0, d16:1/22:0)	AN	Inverse variance weighted	22	-0.153922	0.0532168	0.00382374	-0.258227	-0.0496166	0.857339	0.77242	0.951594
GCST90026020	Sphingomyelin (d18:1/20:0, d16:1/22:0)	AN	MR Egger	22	-0.172121	0.135927	0.219967	-0.438538	0.0942967	0.841877	0.644978	1.09889
GCST90026020	Sphingomyelin (d18:1/20:0, d16:1/22:0)	AN	Weighted median	22	-0.179921	0.0730572	0.013788	-0.323113	-0.0367287	0.835336	0.723892	0.963938
GCST90026022	Sphingomyelin (d18:1/22:1, d18:2/22:0, d16:1/24:1)	AN	Inverse variance weighted	11	-0.104774	0.058829	0.0749126	-0.220079	0.0105305	0.900528	0.802455	1.01059
GCST90026022	Sphingomyelin (d18:1/22:1, d18:2/22:0, d16:1/24:1)	AN	MR Egger	11	0.0416387	0.126179	0.748954	-0.205673	0.28895	1.04252	0.8141	1.33503
GCST90026022	Sphingomyelin (d18:1/22:1, d18:2/22:0, d16:1/24:1)	AN	Weighted median	11	-0.156649	0.0793409	0.048338	-0.312157	-0.00114129	0.855004	0.731866	0.998859
GCST90026024	Sphingomyelin (d18:2/16:0, d18:1/16:1)	AN	Inverse variance weighted	13	0.036668	0.107513	0.733061	-0.174058	0.247394	1.03735	0.840248	1.28068
GCST90026024	Sphingomyelin (d18:2/16:0, d18:1/16:1)	AN	MR Egger	13	0.258704	0.359107	0.486301	-0.445146	0.962553	1.29525	0.640731	2.61837
GCST90026024	Sphingomyelin (d18:2/16:0, d18:1/16:1)	AN	Weighted median	13	-0.0582867	0.117602	0.620157	-0.288786	0.172213	0.943379	0.749172	1.18793
GCST90026025	Sphingomyelin (d18:2/24:1, d18:1/24:2)	AN	Inverse variance weighted	5	0.295675	0.166605	0.0759473	-0.0308718	0.622222	1.34403	0.9696	1.86306
GCST90026025	Sphingomyelin (d18:2/24:1, d18:1/24:2)	AN	MR Egger	5	0.644523	0.438259	0.23775	-0.214465	1.50351	1.90508	0.806973	4.49745
GCST90026025	Sphingomyelin (d18:2/24:1, d18:1/24:2)	AN	Weighted median	5	0.316213	0.163106	0.0525375	-0.00347359	0.6359	1.37192	0.996532	1.88872
GCST90026028	Dimethylglycine	AN	Inverse variance weighted	5	-0.167688	0.145435	0.248905	-0.45274	0.117364	0.845618	0.635884	1.12453
GCST90026028	Dimethylglycine	AN	MR Egger	5	-0.321696	0.358184	0.435304	-1.02374	0.380345	0.724919	0.35925	1.46279
GCST90026028	Dimethylglycine	AN	Weighted median	5	-0.0520647	0.158354	0.742318	-0.362439	0.25831	0.949267	0.695977	1.29474
GCST90026029	Glucuronate	AN	Inverse variance weighted	54	-0.00648405	0.0388646	0.867498	-0.0826587	0.0696906	0.993537	0.920665	1.07218
GCST90026029	Glucuronate	AN	MR Egger	54	-0.0211031	0.106441	0.843614	-0.229727	0.187521	0.979118	0.794751	1.20626
GCST90026029	Glucuronate	AN	Weighted median	54	0.0126288	0.0566251	0.823517	-0.0983564	0.123614	1.01271	0.906326	1.13158
GCST90026041	P-cresol sulfate	AN	Inverse variance weighted	8	-0.0304801	0.0572394	0.594378	-0.142669	0.0817091	0.96998	0.867041	1.08514
GCST90026041	P-cresol sulfate	AN	MR Egger	8	0.0893775	0.267476	0.749636	-0.434876	0.613631	1.09349	0.647345	1.84713
GCST90026041	P-cresol sulfate	AN	Weighted median	8	-0.0440613	0.0769321	0.566827	-0.194848	0.106726	0.956895	0.82296	1.11263
GCST90026045	1-(1-enyl-palmitoyl)-2-oleoyl-gpc (p-16:0/18:1)	AN	Inverse variance weighted	9	-0.0815297	0.0913661	0.37221	-0.260607	0.0975479	0.921705	0.770583	1.10246
GCST90026045	1-(1-enyl-palmitoyl)-2-oleoyl-gpc (p-16:0/18:1)	AN	MR Egger	9	-0.455686	0.323411	0.201674	-1.08957	0.178199	0.634013	0.336361	1.19506
GCST90026045	1-(1-enyl-palmitoyl)-2-oleoyl-gpc (p-16:0/18:1)	AN	Weighted median	9	-0.10685	0.124793	0.391876	-0.351444	0.137744	0.89866	0.703671	1.14768
GCST90026047	1-linoleoyl-gpc (18:2)	AN	Inverse variance weighted	3	0.0893882	0.298941	0.764927	-0.496535	0.675312	1.09351	0.608636	1.96465
GCST90026047	1-linoleoyl-gpc (18:2)	AN	MR Egger	3	-26.4839	19.5366	0.404615	-64.7757	11.8078	3.14901e-12	7.38395e-29	134295
GCST90026047	1-linoleoyl-gpc (18:2)	AN	Weighted median	3	0.0409452	0.205323	0.841935	-0.361488	0.443378	1.0418	0.696639	1.55796
GCST90026049	1-methylnicotinamide	AN	Inverse variance weighted	6	0.037358	0.0624439	0.549663	-0.085032	0.159748	1.03806	0.918483	1.17322
GCST90026049	1-methylnicotinamide	AN	MR Egger	6	-0.0768073	0.163396	0.66279	-0.397064	0.24345	0.926068	0.672291	1.27564
GCST90026049	1-methylnicotinamide	AN	Weighted median	6	0.0243641	0.0840742	0.771974	-0.140421	0.18915	1.02466	0.868992	1.20822
GCST90026052	1-palmitoyl-2-arachidonoyl-gpc (16:0/20:4n6)	AN	Inverse variance weighted	43	0.144968	0.0531719	0.00640305	0.0407506	0.249185	1.156	1.04159	1.28298
GCST90026052	1-palmitoyl-2-arachidonoyl-gpc (16:0/20:4n6)	AN	MR Egger	43	-0.00544142	0.10448	0.958717	-0.210221	0.199339	0.994573	0.810405	1.2206
GCST90026052	1-palmitoyl-2-arachidonoyl-gpc (16:0/20:4n6)	AN	Weighted median	43	0.120492	0.0692095	0.0816892	-0.0151591	0.256142	1.12805	0.984955	1.29194
GCST90026053	1-palmitoyl-2-docosahexaenoyl-gpc (16:0/22:6)	AN	Inverse variance weighted	13	0.133165	0.0854932	0.119326	-0.0344017	0.300732	1.14244	0.966183	1.35085
GCST90026053	1-palmitoyl-2-docosahexaenoyl-gpc (16:0/22:6)	AN	MR Egger	13	-0.0715115	0.226233	0.757846	-0.514928	0.371905	0.930986	0.597544	1.4505
GCST90026053	1-palmitoyl-2-docosahexaenoyl-gpc (16:0/22:6)	AN	Weighted median	13	0.15725	0.12284	0.200503	-0.0835166	0.398016	1.17029	0.919876	1.48887
GCST90026054	1-palmitoyl-2-linoleoyl-gpc (16:0/18:2)	AN	Inverse variance weighted	30	0.0926988	0.0514313	0.0714857	-0.00810664	0.193504	1.09713	0.991926	1.21349
GCST90026054	1-palmitoyl-2-linoleoyl-gpc (16:0/18:2)	AN	MR Egger	30	0.222377	0.146851	0.141156	-0.0654508	0.510204	1.24904	0.936645	1.66563
GCST90026054	1-palmitoyl-2-linoleoyl-gpc (16:0/18:2)	AN	Weighted median	30	0.142651	0.0733764	0.0518838	-0.00116692	0.286469	1.15333	0.998834	1.33172
GCST90026060	1-stearoyl-2-arachidonoyl-gpc (18:0/20:4)	AN	Inverse variance weighted	42	0.13244	0.05694	0.0200206	0.0208378	0.244043	1.14161	1.02106	1.2764
GCST90026060	1-stearoyl-2-arachidonoyl-gpc (18:0/20:4)	AN	MR Egger	42	-0.0210662	0.143523	0.884044	-0.302372	0.26024	0.979154	0.739063	1.29724
GCST90026060	1-stearoyl-2-arachidonoyl-gpc (18:0/20:4)	AN	Weighted median	42	0.03549	0.0699454	0.611877	-0.101603	0.172583	1.03613	0.903388	1.18837
GCST90026062	1-stearoyl-2-linoleoyl-gpc (18:0/18:2)	AN	Inverse variance weighted	55	0.0832192	0.0411133	0.0429556	0.00263708	0.163801	1.08678	1.00264	1.17798
GCST90026062	1-stearoyl-2-linoleoyl-gpc (18:0/18:2)	AN	MR Egger	55	0.0694004	0.089083	0.439413	-0.105202	0.244003	1.07187	0.900142	1.27635
GCST90026062	1-stearoyl-2-linoleoyl-gpc (18:0/18:2)	AN	Weighted median	55	0.0957878	0.0591458	0.105336	-0.020138	0.211714	1.10053	0.980063	1.23579
GCST90026063	1-stearoyl-2-oleoyl-gpc (18:0/18:1)	AN	Inverse variance weighted	24	0.0824146	0.0739033	0.264778	-0.0624359	0.227265	1.08591	0.939473	1.25516
GCST90026063	1-stearoyl-2-oleoyl-gpc (18:0/18:1)	AN	MR Egger	24	0.100998	0.169506	0.557364	-0.231234	0.433231	1.10627	0.793554	1.54223
GCST90026063	1-stearoyl-2-oleoyl-gpc (18:0/18:1)	AN	Weighted median	24	0.0842861	0.1035	0.415439	-0.118574	0.287146	1.08794	0.888186	1.33262
GCST90026065	2'-deoxyuridine	AN	Inverse variance weighted	6	-0.133428	0.0805723	0.0977203	-0.29135	0.0244934	0.87509	0.747254	1.0248
GCST90026065	2'-deoxyuridine	AN	MR Egger	6	-0.12967	0.12366	0.353538	-0.372043	0.112703	0.878385	0.689324	1.1193
GCST90026065	2'-deoxyuridine	AN	Weighted median	6	-0.122453	0.101056	0.225618	-0.320523	0.0756182	0.884748	0.725769	1.07855
GCST90026067	2,3-dihydroxy-2-methylbutyrate	AN	Inverse variance weighted	66	-0.083259	0.0330453	0.0117508	-0.148028	-0.0184902	0.920113	0.862407	0.98168
GCST90026067	2,3-dihydroxy-2-methylbutyrate	AN	MR Egger	66	-0.209667	0.0936968	0.0287277	-0.393312	-0.0260211	0.810854	0.674818	0.974314
GCST90026067	2,3-dihydroxy-2-methylbutyrate	AN	Weighted median	66	-0.0635242	0.048685	0.191961	-0.158947	0.0318985	0.938451	0.853042	1.03241
GCST90026072	2-hydroxyadipate	AN	Inverse variance weighted	7	0.157045	0.0880587	0.0745189	-0.0155499	0.32964	1.17005	0.98457	1.39047
GCST90026072	2-hydroxyadipate	AN	MR Egger	7	0.178495	0.174147	0.352383	-0.162832	0.519823	1.19542	0.849734	1.68173
GCST90026072	2-hydroxyadipate	AN	Weighted median	7	0.175364	0.113292	0.121649	-0.0466887	0.397416	1.19168	0.954384	1.48797
GCST90026102	5-hydroxyindoleacetate	AN	Inverse variance weighted	4	-0.115767	0.105293	0.271562	-0.322142	0.0906079	0.890683	0.724595	1.09484
GCST90026102	5-hydroxyindoleacetate	AN	MR Egger	4	-0.12985	0.216014	0.608816	-0.553237	0.293537	0.878227	0.575085	1.34116
GCST90026102	5-hydroxyindoleacetate	AN	Weighted median	4	0.00917025	0.0997534	0.926754	-0.186346	0.204687	1.00921	0.829986	1.22714
GCST90026104	5-methylthioadenosine (mta)	AN	Inverse variance weighted	7	-0.283615	0.246131	0.249202	-0.766033	0.198803	0.753057	0.464854	1.21994
GCST90026104	5-methylthioadenosine (mta)	AN	MR Egger	7	0.644495	0.88462	0.498951	-1.08936	2.37835	1.90502	0.336432	10.7871
GCST90026104	5-methylthioadenosine (mta)	AN	Weighted median	7	-0.110671	0.330496	0.737727	-0.758443	0.5371	0.895233	0.468395	1.71104
GCST90026106	6-oxopiperidine-2-carboxylate	AN	Inverse variance weighted	20	-0.0651977	0.0701097	0.352403	-0.202613	0.0722173	0.936882	0.816594	1.07489
GCST90026106	6-oxopiperidine-2-carboxylate	AN	MR Egger	20	-0.0480303	0.154475	0.759429	-0.350802	0.254742	0.953105	0.704123	1.29013
GCST90026106	6-oxopiperidine-2-carboxylate	AN	Weighted median	20	-0.0220445	0.0984803	0.822877	-0.215066	0.170977	0.978197	0.806488	1.18646
GCST90026110	Acetylcarnitine (c2)	AN	Inverse variance weighted	11	0.152761	0.0999456	0.126404	-0.0431327	0.348654	1.16505	0.957784	1.41716
GCST90026110	Acetylcarnitine (c2)	AN	MR Egger	11	-0.00880091	0.350477	0.980514	-0.695736	0.678134	0.991238	0.498707	1.9702
GCST90026110	Acetylcarnitine (c2)	AN	Weighted median	11	0.175248	0.144623	0.225606	-0.108214	0.458709	1.19154	0.897436	1.58203
GCST90026111	Acisoga	AN	Inverse variance weighted	13	0.0132392	0.072543	0.85519	-0.128945	0.155424	1.01333	0.879022	1.16815
GCST90026111	Acisoga	AN	MR Egger	13	-0.373276	0.295287	0.23232	-0.952039	0.205487	0.688475	0.385953	1.22812
GCST90026111	Acisoga	AN	Weighted median	13	0.00929874	0.0857987	0.913695	-0.158867	0.177464	1.00934	0.85311	1.19419
GCST90026113	Adenosine 3',5'-cyclic monophosphate (camp)	AN	Inverse variance weighted	3	0.0546667	0.166829	0.743152	-0.272317	0.381651	1.05619	0.761613	1.4647
GCST90026113	Adenosine 3',5'-cyclic monophosphate (camp)	AN	MR Egger	3	0.696252	0.671305	0.488388	-0.619505	2.01201	2.00622	0.538211	7.47833
GCST90026113	Adenosine 3',5'-cyclic monophosphate (camp)	AN	Weighted median	3	0.00806397	0.168434	0.961815	-0.322067	0.338195	1.0081	0.724649	1.40241
GCST90026118	Alpha-tocopherol	AN	Inverse variance weighted	5	0.303964	0.15287	0.0467684	0.00434024	0.603589	1.35522	1.00435	1.82867
GCST90026118	Alpha-tocopherol	AN	MR Egger	5	0.394539	0.270739	0.241095	-0.136109	0.925187	1.4837	0.872747	2.52234
GCST90026118	Alpha-tocopherol	AN	Weighted median	5	0.321594	0.189721	0.0900577	-0.0502583	0.693447	1.37933	0.950984	2.0006
GCST90026126	Ascorbate (vitamin c)	AN	Inverse variance weighted	43	-0.0662025	0.0390094	0.0896794	-0.142661	0.0102559	0.935941	0.867048	1.01031
GCST90026126	Ascorbate (vitamin c)	AN	MR Egger	43	-0.0301927	0.0975567	0.758517	-0.221404	0.161018	0.970259	0.801393	1.17471
GCST90026126	Ascorbate (vitamin c)	AN	Weighted median	43	-0.0587532	0.0554087	0.288981	-0.167354	0.0498479	0.942939	0.8459	1.05111
GCST90026139	Choline phosphate	AN	Inverse variance weighted	14	-0.1181	0.0873392	0.176313	-0.289284	0.0530853	0.888608	0.748799	1.05452
GCST90026139	Choline phosphate	AN	MR Egger	14	0.439464	0.221476	0.0705764	0.00537106	0.873557	1.55188	1.00539	2.39542
GCST90026139	Choline phosphate	AN	Weighted median	14	0.0348007	0.0931106	0.708586	-0.147696	0.217297	1.03541	0.862693	1.24271
GCST90026140	Citramalate	AN	Inverse variance weighted	37	-0.0130663	0.0250035	0.601266	-0.0620731	0.0359405	0.987019	0.939814	1.03659
GCST90026140	Citramalate	AN	MR Egger	37	0.0201806	0.0528676	0.704977	-0.0834398	0.123801	1.02039	0.919946	1.13179
GCST90026140	Citramalate	AN	Weighted median	37	-0.0390016	0.0360603	0.279445	-0.10968	0.0316765	0.961749	0.896121	1.03218
GCST90026151	Dimethyl sulfone	AN	Inverse variance weighted	3	0.0487891	0.0788537	0.536095	-0.105764	0.203342	1.05	0.899637	1.22549
GCST90026151	Dimethyl sulfone	AN	MR Egger	3	0.366212	0.383797	0.514924	-0.38603	1.11845	1.44226	0.67975	3.06012
GCST90026151	Dimethyl sulfone	AN	Weighted median	3	0.0785362	0.0933116	0.399981	-0.104355	0.261427	1.0817	0.900906	1.29878
GCST90026156	Erythritol	AN	Inverse variance weighted	32	0.0809811	0.0735067	0.2706	-0.0630921	0.225054	1.08435	0.938857	1.25239
GCST90026156	Erythritol	AN	MR Egger	32	0.132553	0.18154	0.470957	-0.223265	0.48837	1.14174	0.799903	1.62966
GCST90026156	Erythritol	AN	Weighted median	32	0.0721922	0.103292	0.484605	-0.13026	0.274644	1.07486	0.877867	1.31606
GCST90026158	Ethylmalonate	AN	Inverse variance weighted	3	-0.180057	0.182394	0.323549	-0.537549	0.177434	0.835222	0.584178	1.19415
GCST90026158	Ethylmalonate	AN	MR Egger	3	-0.00435766	1.07446	0.997418	-2.11031	2.10159	0.995652	0.121201	8.17919
GCST90026158	Ethylmalonate	AN	Weighted median	3	-0.19765	0.19228	0.303985	-0.574519	0.17922	0.820657	0.562976	1.19628
GCST90026164	Gamma-glutamylleucine	AN	Inverse variance weighted	5	0.0581745	0.207535	0.779238	-0.348593	0.464942	1.0599	0.70568	1.59192
GCST90026164	Gamma-glutamylleucine	AN	MR Egger	5	-1.32298	1.20741	0.353282	-3.6895	1.04353	0.266339	0.0249845	2.83922
GCST90026164	Gamma-glutamylleucine	AN	Weighted median	5	-0.0414243	0.176608	0.814555	-0.387577	0.304728	0.959422	0.678699	1.35626
GCST90026170	Glutamine	AN	Inverse variance weighted	15	0.128548	0.273849	0.638775	-0.408195	0.665291	1.13718	0.664849	1.94506
GCST90026170	Glutamine	AN	MR Egger	15	0.301786	0.73254	0.687072	-1.13399	1.73756	1.35227	0.321746	5.68348
GCST90026170	Glutamine	AN	Weighted median	15	0.249963	0.376676	0.506945	-0.488322	0.988249	1.28398	0.613655	2.68653
GCST90026171	Glutarylcarnitine (c5-dc)	AN	Inverse variance weighted	3	-0.0267203	0.107031	0.802857	-0.2365	0.18306	0.973634	0.789386	1.20089
GCST90026171	Glutarylcarnitine (c5-dc)	AN	MR Egger	3	0.058498	1.22332	0.969581	-2.33921	2.45621	1.06024	0.0964038	11.6605
GCST90026171	Glutarylcarnitine (c5-dc)	AN	Weighted median	3	-0.0632982	0.12906	0.623813	-0.316257	0.18966	0.938664	0.728872	1.20884
GCST90026176	Guanosine	AN	Inverse variance weighted	3	-0.0957487	0.220978	0.6648	-0.528865	0.337368	0.908692	0.589273	1.40125
GCST90026176	Guanosine	AN	MR Egger	3	-0.430567	0.328582	0.414985	-1.07459	0.213454	0.65014	0.341438	1.23795
GCST90026176	Guanosine	AN	Weighted median	3	-0.231887	0.258686	0.370038	-0.738912	0.275138	0.793036	0.477633	1.31671
GCST90026178	Hippurate	AN	Inverse variance weighted	38	0.0337978	0.0248374	0.173589	-0.0148835	0.0824791	1.03438	0.985227	1.08598
GCST90026178	Hippurate	AN	MR Egger	38	0.0140694	0.0642654	0.827943	-0.111891	0.14003	1.01417	0.894142	1.15031
GCST90026178	Hippurate	AN	Weighted median	38	0.0168795	0.0349021	0.628654	-0.0515287	0.0852876	1.01702	0.949776	1.08903
GCST90026185	Hydroxyasparagine	AN	Inverse variance weighted	31	-0.0390017	0.0380576	0.305454	-0.113595	0.0355912	0.961749	0.89262	1.03623
GCST90026185	Hydroxyasparagine	AN	MR Egger	31	-0.0149752	0.0802222	0.853218	-0.172211	0.14226	0.985136	0.841802	1.15288
GCST90026185	Hydroxyasparagine	AN	Weighted median	31	-0.0766499	0.0546639	0.160854	-0.183791	0.0304913	0.926214	0.83211	1.03096
GCST90026197	Methionine sulfone	AN	Inverse variance weighted	5	-0.154779	0.124596	0.214144	-0.398987	0.0894286	0.856604	0.670999	1.09355
GCST90026197	Methionine sulfone	AN	MR Egger	5	-0.391301	0.215335	0.16679	-0.813357	0.0307547	0.676177	0.443367	1.03123
GCST90026197	Methionine sulfone	AN	Weighted median	5	-0.215535	0.142065	0.129228	-0.493984	0.062913	0.80611	0.610191	1.06493
GCST90026200	Methylmalonate (mma)	AN	Inverse variance weighted	56	-0.0246951	0.0321805	0.442847	-0.0877688	0.0383786	0.975607	0.915973	1.03912
GCST90026200	Methylmalonate (mma)	AN	MR Egger	56	-0.022729	0.0801013	0.777684	-0.179728	0.134269	0.977527	0.835498	1.1437
GCST90026200	Methylmalonate (mma)	AN	Weighted median	56	-0.0104457	0.046076	0.820652	-0.100755	0.0798632	0.989609	0.904155	1.08314
GCST90026202	Methylsuccinoylcarnitine	AN	Inverse variance weighted	9	-0.0567171	0.0733991	0.439687	-0.200579	0.0871452	0.944861	0.818257	1.09106
GCST90026202	Methylsuccinoylcarnitine	AN	MR Egger	9	0.0516976	0.127379	0.696968	-0.197966	0.301361	1.05306	0.820398	1.3517
GCST90026202	Methylsuccinoylcarnitine	AN	Weighted median	9	-0.0439522	0.0954284	0.645102	-0.230992	0.143087	0.957	0.793746	1.15383
GCST90026203	Myo-inositol	AN	Inverse variance weighted	14	0.112542	0.0858694	0.189987	-0.055762	0.280846	1.11912	0.945764	1.32425
GCST90026203	Myo-inositol	AN	MR Egger	14	0.093542	0.330244	0.781812	-0.553737	0.740821	1.09806	0.574798	2.09766
GCST90026203	Myo-inositol	AN	Weighted median	14	0.07326	0.112705	0.515683	-0.147642	0.294162	1.07601	0.86274	1.342
GCST90026204	N-acetyl-3-methylhistidine	AN	Inverse variance weighted	7	-0.0760686	0.053359	0.153984	-0.180652	0.0285151	0.926753	0.834726	1.02893
GCST90026204	N-acetyl-3-methylhistidine	AN	MR Egger	7	-0.0513298	0.121186	0.689489	-0.288855	0.186195	0.949965	0.749121	1.20466
GCST90026204	N-acetyl-3-methylhistidine	AN	Weighted median	7	-0.0217582	0.0678258	0.748365	-0.154697	0.11118	0.978477	0.856675	1.1176
GCST90026212	N-acetylglucosamine/n-acetylgalactosamine	AN	Inverse variance weighted	98	-0.043375	0.0187043	0.0203955	-0.0800354	-0.00671468	0.957552	0.923084	0.993308
GCST90026212	N-acetylglucosamine/n-acetylgalactosamine	AN	MR Egger	98	0.00983803	0.0543908	0.856846	-0.096768	0.116444	1.00989	0.907767	1.12349
GCST90026212	N-acetylglucosamine/n-acetylgalactosamine	AN	Weighted median	98	-0.0296623	0.0274862	0.280512	-0.0835354	0.0242107	0.970773	0.919859	1.02451
GCST90026216	N-acetylhistidine	AN	Inverse variance weighted	43	-0.085504	0.0337395	0.0112691	-0.151633	-0.0193746	0.918049	0.859303	0.980812
GCST90026216	N-acetylhistidine	AN	MR Egger	43	-0.0951899	0.083155	0.25896	-0.258174	0.0677938	0.9092	0.772461	1.07014
GCST90026216	N-acetylhistidine	AN	Weighted median	43	-0.0532715	0.0445905	0.23221	-0.140669	0.0341258	0.948123	0.868777	1.03471
GCST90026218	N-acetylleucine	AN	Inverse variance weighted	8	0.0986243	0.0673285	0.142969	-0.0333395	0.230588	1.10365	0.96721	1.25934
GCST90026218	N-acetylleucine	AN	MR Egger	8	-0.0741514	0.278748	0.799132	-0.620497	0.472194	0.928531	0.537677	1.60351
GCST90026218	N-acetylleucine	AN	Weighted median	8	0.061065	0.089854	0.496757	-0.115049	0.237179	1.06297	0.891323	1.26767
GCST90026228	N-formylanthranilic acid	AN	Inverse variance weighted	7	-0.0845927	0.0693817	0.222754	-0.220581	0.0513954	0.918886	0.802053	1.05274
GCST90026228	N-formylanthranilic acid	AN	MR Egger	7	-0.204206	0.314526	0.544817	-0.820676	0.412265	0.815295	0.440134	1.51023
GCST90026228	N-formylanthranilic acid	AN	Weighted median	7	-0.0213842	0.0899594	0.812106	-0.197705	0.154936	0.978843	0.820612	1.16758
GCST90026243	Oxalate (ethanedioate)	AN	Inverse variance weighted	94	-0.186749	0.0626575	0.00287807	-0.309557	-0.06394	0.829652	0.733772	0.938061
GCST90026243	Oxalate (ethanedioate)	AN	MR Egger	94	-0.0776256	0.1438	0.590627	-0.359473	0.204222	0.925311	0.698044	1.22657
GCST90026243	Oxalate (ethanedioate)	AN	Weighted median	94	-0.15443	0.0891087	0.0830866	-0.329083	0.0202231	0.856904	0.719583	1.02043
GCST90026245	Palmitoyl sphingomyelin (d18:1/16:0)	AN	Inverse variance weighted	3	0.243127	0.44186	0.582157	-0.622917	1.10917	1.27523	0.536377	3.03185
GCST90026245	Palmitoyl sphingomyelin (d18:1/16:0)	AN	MR Egger	3	2.64028	1.70245	0.364599	-0.696522	5.97708	14.0171	0.498315	394.287
GCST90026245	Palmitoyl sphingomyelin (d18:1/16:0)	AN	Weighted median	3	0.442831	0.238451	0.0632948	-0.024533	0.910195	1.55711	0.975765	2.48481
GCST90026248	Phenylacetylglutamine	AN	Inverse variance weighted	5	0.0030712	0.0754978	0.967552	-0.144905	0.151047	1.00308	0.865105	1.16305
GCST90026248	Phenylacetylglutamine	AN	MR Egger	5	0.0161833	0.121802	0.902711	-0.22255	0.254916	1.01631	0.800475	1.29035
GCST90026248	Phenylacetylglutamine	AN	Weighted median	5	1.09867e-05	0.0914158	0.999904	-0.179164	0.179186	1.00001	0.835969	1.19624
GCST90026249	Phenylalanine	AN	Inverse variance weighted	6	0.0131321	0.439717	0.976175	-0.848713	0.874977	1.01322	0.427966	2.39882
GCST90026249	Phenylalanine	AN	MR Egger	6	-0.449528	1.33895	0.753944	-3.07387	2.17481	0.637929	0.0462418	8.80055
GCST90026249	Phenylalanine	AN	Weighted median	6	-0.404356	0.36654	0.269954	-1.12278	0.314063	0.667406	0.325376	1.36898
GCST90026250	Phenyllactate (pla)	AN	Inverse variance weighted	9	-0.00278154	0.0750163	0.970422	-0.149813	0.14425	0.997222	0.860869	1.15517
GCST90026250	Phenyllactate (pla)	AN	MR Egger	9	1.07888	0.394715	0.0291988	0.305237	1.85252	2.94138	1.35695	6.37588
GCST90026250	Phenyllactate (pla)	AN	Weighted median	9	0.0709138	0.0828594	0.39209	-0.0914906	0.233318	1.07349	0.91257	1.26278
GCST90026271	Tartronate (hydroxymalonate)	AN	Inverse variance weighted	8	-0.117989	0.187364	0.52887	-0.485222	0.249244	0.888706	0.615561	1.28306
GCST90026271	Tartronate (hydroxymalonate)	AN	MR Egger	8	0.0576384	0.740971	0.940526	-1.39467	1.50994	1.05933	0.247916	4.52647
GCST90026271	Tartronate (hydroxymalonate)	AN	Weighted median	8	-0.108034	0.158562	0.495657	-0.418815	0.202746	0.897597	0.657826	1.22476
GCST90026275	Threonate	AN	Inverse variance weighted	20	-0.0101202	0.110534	0.92705	-0.226768	0.206527	0.989931	0.797106	1.2294
GCST90026275	Threonate	AN	MR Egger	20	-0.106879	0.25517	0.680279	-0.607012	0.393255	0.898635	0.544977	1.4818
GCST90026275	Threonate	AN	Weighted median	20	-0.0622689	0.157475	0.692533	-0.37092	0.246382	0.93963	0.690099	1.27939
GCST90026288	X-11612	AN	Inverse variance weighted	11	0.0185796	0.0869298	0.830757	-0.151803	0.188962	1.01875	0.859158	1.208
GCST90026288	X-11612	AN	MR Egger	11	-0.11659	0.22734	0.620409	-0.562177	0.328996	0.88995	0.569967	1.38957
GCST90026288	X-11612	AN	Weighted median	11	-0.0667824	0.119108	0.575012	-0.300235	0.16667	0.935399	0.740644	1.18136
GCST90026289	X-11787	AN	Inverse variance weighted	3	-0.0311226	0.132069	0.813701	-0.289977	0.227732	0.969357	0.74828	1.25575
GCST90026289	X-11787	AN	MR Egger	3	-0.00805046	0.386493	0.986741	-0.765578	0.749477	0.991982	0.465065	2.11589
GCST90026289	X-11787	AN	Weighted median	3	-0.0300767	0.144	0.834553	-0.312317	0.252164	0.970371	0.731749	1.28681
GCST90026296	Ascorbic acid 3-sulfate	AN	Inverse variance weighted	10	-0.0409581	0.0699431	0.558149	-0.178047	0.0961303	0.959869	0.836903	1.1009
GCST90026296	Ascorbic acid 3-sulfate	AN	MR Egger	10	-0.279171	0.173216	0.145693	-0.618674	0.0603318	0.756411	0.538658	1.06219
GCST90026296	Ascorbic acid 3-sulfate	AN	Weighted median	10	-0.0968318	0.087442	0.268128	-0.268218	0.0745545	0.907709	0.764741	1.0774
GCST90026299	1-carboxyethylvaline	AN	Inverse variance weighted	8	-0.0308855	0.102754	0.763737	-0.232283	0.170512	0.969587	0.792722	1.18591
GCST90026299	1-carboxyethylvaline	AN	MR Egger	8	0.187653	0.257115	0.492985	-0.316293	0.691599	1.20642	0.728846	1.99691
GCST90026299	1-carboxyethylvaline	AN	Weighted median	8	-0.0336775	0.135083	0.803121	-0.29844	0.231085	0.966883	0.741975	1.25997
GCST90026306	N,n,n-trimethyl-alanylproline betaine (tmap)	AN	Inverse variance weighted	21	-0.0353709	0.0645611	0.583783	-0.161911	0.0911688	0.965247	0.850517	1.09545
GCST90026306	N,n,n-trimethyl-alanylproline betaine (tmap)	AN	MR Egger	21	-0.10184	0.158553	0.528348	-0.412605	0.208924	0.903174	0.661924	1.23235
GCST90026306	N,n,n-trimethyl-alanylproline betaine (tmap)	AN	Weighted median	21	-0.067849	0.0812655	0.403771	-0.22713	0.0914314	0.934402	0.796818	1.09574
GCST90026310	Butyrate (4:0)	AN	Inverse variance weighted	23	-0.0358998	0.0936575	0.70149	-0.219468	0.147669	0.964737	0.802945	1.15913
GCST90026310	Butyrate (4:0)	AN	MR Egger	23	0.0742446	0.32033	0.818956	-0.553602	0.702091	1.07707	0.574875	2.01797
GCST90026310	Butyrate (4:0)	AN	Weighted median	23	-0.0376869	0.120634	0.754731	-0.274129	0.198755	0.963014	0.760234	1.21988
GCST90026314	4-chlorobenzoic acid	AN	Inverse variance weighted	37	-0.0358856	0.0899764	0.690016	-0.212239	0.140468	0.964751	0.808771	1.15081
GCST90026314	4-chlorobenzoic acid	AN	MR Egger	37	-0.337656	0.294885	0.259961	-0.91563	0.240319	0.713441	0.400264	1.27165
GCST90026314	4-chlorobenzoic acid	AN	Weighted median	37	0.0105925	0.104673	0.919394	-0.194566	0.215751	1.01065	0.823192	1.24079
GCST90026315	X-23308	AN	Inverse variance weighted	9	-0.0240443	0.1159	0.835653	-0.251209	0.20312	0.976242	0.77786	1.22522
GCST90026315	X-23308	AN	MR Egger	9	-0.16646	0.466004	0.731463	-1.07983	0.746907	0.846657	0.339654	2.11046
GCST90026315	X-23308	AN	Weighted median	9	0.0110166	0.151076	0.941869	-0.285093	0.307126	1.01108	0.751944	1.35951
GCST90026323	X-23739	AN	Inverse variance weighted	8	-0.171356	0.159893	0.283857	-0.484746	0.142034	0.842522	0.615854	1.15262
GCST90026323	X-23739	AN	MR Egger	8	-0.555354	0.252963	0.0705484	-1.05116	-0.0595462	0.573869	0.349531	0.942192
GCST90026323	X-23739	AN	Weighted median	8	-0.11192	0.192091	0.560135	-0.488418	0.264578	0.894116	0.613596	1.30288
GCST90026325	X-24295	AN	Inverse variance weighted	8	-0.140215	0.0801908	0.0803736	-0.297389	0.0169586	0.869171	0.742755	1.0171
GCST90026325	X-24295	AN	MR Egger	8	-0.122416	0.273217	0.669837	-0.657921	0.413088	0.88478	0.517927	1.51148
GCST90026325	X-24295	AN	Weighted median	8	-0.121247	0.101826	0.233761	-0.320825	0.0783318	0.885815	0.72555	1.08148

## Sheet: S2
Genome-wide association studies (GWAS) of cerebrospinal fluid (CSF) metabolites identified SNPs significantly associated with Anorexia Nervosa
rsid	CHR	BP	A1	A2	pval	EAF	BETA	SE	trait_id	samplesize.exposure	R2	Fval
rs538971077	1	40915934	C	G	3.553e-08	0.9904	0.6187	0.1123	GCST90026020	291	0.0950451	30.3529
rs115133377	1	158585820	T	C	3.39e-09	0.9574	0.2563	0.0434	GCST90026020	291	0.107681	34.8753
rs72754591	1	226940348	T	A	1.348e-08	0.9827	0.3825	0.0673	GCST90026020	291	0.100535	32.3022
rs139204800	2	16838787	G	A	3.418e-08	0.9766	0.3265	0.0592	GCST90026020	291	0.0952279	30.4175
rs75140676	2	47123660	G	C	5.76e-10	0.9917	0.6392	0.1031	GCST90026020	291	0.117389	38.4376
rs1371545	2	224390767	T	C	1.979e-08	0.9383	0.2051	0.0365	GCST90026020	291	0.0984953	31.5752
rs116748192	3	3423158	C	T	1.205e-08	0.9776	0.3289	0.0577	GCST90026020	291	0.101066	32.492
rs17033273	3	10676697	G	A	3.94e-08	0.9874	0.4651	0.0847	GCST90026020	291	0.0944773	30.1527
rs17719366	3	186724140	A	G	5.49e-09	0.991	0.5385	0.0923	GCST90026020	291	0.105369	34.0383
rs79315397	4	11482523	C	A	1.902e-09	0.9906	0.5486	0.0913	GCST90026020	291	0.111057	36.1052
rs142374514	4	100236580	G	T	1.495e-08	0.9783	0.4053	0.0716	GCST90026020	291	0.0998078	32.0426
rs73863410	4	137116282	C	G	8.383e-09	0.9776	0.3054	0.053	GCST90026020	291	0.103052	33.2037
rs116089633	5	24915897	A	G	1.272e-08	0.9811	0.3664	0.0644	GCST90026020	291	0.100724	32.3697
rs13167498	5	66158057	C	T	4.031e-13	0.985	0.5015	0.0691	GCST90026020	291	0.154161	52.6727
rs189213280	5	125901357	C	T	2.161e-08	0.9845	0.5128	0.0916	GCST90026020	291	0.0978348	31.3404
rs76148551	6	22825864	G	A	9.822e-13	0.9933	0.8048	0.1128	GCST90026020	291	0.149762	50.9047
rs111346108	6	40505575	G	A	4.892e-08	0.9931	0.5574	0.1022	GCST90026020	291	0.0933226	29.7462
rs149916162	6	163282509	A	G	3.479e-10	0.9943	0.7831	0.1248	GCST90026020	291	0.119905	39.3736
rs148157461	8	65335370	G	A	2.849e-11	0.9945	0.8632	0.1297	GCST90026020	291	0.132897	44.2938
rs56942085	9	28518911	G	A	8.576e-10	0.9687	0.3218	0.0525	GCST90026020	291	0.115047	37.5711
rs112316758	9	139375792	G	A	4.058e-13	0.988	0.6923	0.0954	GCST90026020	291	0.154133	52.6613
rs116914758	10	60999113	C	T	1.586e-08	0.9892	0.4978	0.0881	GCST90026020	291	0.0994837	31.927
rs534596081	11	1449877	C	T	4.717e-08	0.9817	0.3576	0.0655	GCST90026020	291	0.0934943	29.8066
rs144251772	12	70396618	C	T	9.21e-09	0.991	0.6109	0.1063	GCST90026020	291	0.102561	33.0273
rs117359270	12	70996177	T	G	1.056e-08	0.9528	0.2251	0.0393	GCST90026020	291	0.101946	32.807
rs17089777	13	73391993	A	G	1.601e-08	0.9913	0.5599	0.0991	GCST90026020	291	0.0994663	31.9208
rs9301201	13	107885769	A	G	4.609e-09	0.9728	0.296	0.0505	GCST90026020	291	0.106248	34.3558
rs79628027	14	45396909	T	C	4.599e-08	0.9688	0.2891	0.0529	GCST90026020	291	0.0936647	29.8665
rs113652541	15	53573692	G	A	9.306e-11	0.9883	0.5581	0.0862	GCST90026020	291	0.126674	41.9189
rs75502898	17	72089009	G	A	1.093e-08	0.9911	0.542	0.0948	GCST90026020	291	0.101613	32.6875
rs7248598	19	54756141	C	T	9.081e-09	0.9933	0.7051	0.1227	GCST90026020	291	0.102548	33.0227
									Sphingomyelin (d18:1/20:0)
rs72645956	1	14808571	G	A	4.394e-12	0.9812	-0.337	0.0487	GCST90026062	291	0.142141	47.8853
rs116455686	1	16057029	A	G	8.407e-22	0.9965	-0.9915	0.1033	GCST90026062	291	0.241722	92.1265
rs78268551	1	36960398	T	C	3.187e-14	0.9875	-0.4348	0.0573	GCST90026062	291	0.166137	57.5798
rs144913656	1	91280470	T	C	2.812e-08	0.9807	-0.2619	0.0472	GCST90026062	291	0.0962774	30.7884
rs4915446	1	200567806	C	T	4.461e-14	0.9965	-0.8019	0.1063	GCST90026062	291	0.164518	56.9081
rs140957523	1	223609532	G	A	1.841e-08	0.9708	-0.2098	0.0373	GCST90026062	291	0.0986688	31.6369
rs114217379	1	224522392	C	T	3.636e-08	0.992	-0.4197	0.0762	GCST90026062	291	0.094999	30.3367
rs149674641	1	233926930	G	A	2.902e-08	0.9863	-0.3503	0.0631	GCST90026062	291	0.0963645	30.8192
rs80203716	2	40662044	T	A	7.946e-09	0.992	-0.439	0.0761	GCST90026062	291	0.103259	33.2782
rs149931646	2	59859609	A	G	1.129e-08	0.9852	-0.3338	0.0585	GCST90026062	291	0.101251	32.5582
rs114638729	2	80173629	A	G	4.818e-08	0.9731	-0.2372	0.0435	GCST90026062	291	0.0932873	29.7338
rs111622467	2	105484434	C	A	3.066e-13	0.9861	-0.3949	0.0542	GCST90026062	291	0.155182	53.0855
rs143420793	2	186073333	A	G	2.958e-08	0.9857	-0.361	0.0651	GCST90026062	291	0.0961703	30.7505
rs76915720	2	192162303	G	A	3.521e-10	0.9932	-0.5542	0.0883	GCST90026062	291	0.119955	39.3923
rs35678298	2	206581049	C	T	5.903e-10	0.9921	-0.4824	0.0779	GCST90026062	291	0.117147	38.3477
rs4674985	2	226146057	G	T	1.802e-08	0.2278	0.0903	0.016	GCST90026062	291	0.0992729	31.8519
rs78276863	2	231686032	C	T	4.284e-12	0.991	-0.5499	0.0794	GCST90026062	291	0.142345	47.9652
rs114799542	3	66522840	C	T	7.856e-10	0.9756	-0.2622	0.0426	GCST90026062	291	0.115892	37.8832
rs145729777	3	73292567	G	A	2.126e-11	0.9946	-0.5787	0.0864	GCST90026062	291	0.134373	44.8621
rs149261628	3	112707773	A	G	1.423e-11	0.9946	-0.5992	0.0887	GCST90026062	291	0.136372	45.6348
rs140012396	3	177643603	C	G	1.258e-08	0.9834	-0.3436	0.0604	GCST90026062	291	0.100702	32.3618
rs77213545	3	187742404	C	T	8.204e-12	0.9728	-0.2855	0.0418	GCST90026062	291	0.138986	46.6509
rs79440814	3	190096642	G	A	2.583e-08	0.9914	-0.4832	0.0868	GCST90026062	291	0.0968453	30.9895
rs78390870	4	23924897	T	C	7.414e-09	0.9835	-0.3235	0.056	GCST90026062	291	0.103518	33.3713
rs964839	4	96425359	T	G	1.033e-08	0.9946	-0.5076	0.0887	GCST90026062	291	0.101784	32.7488
rs112946855	4	146006974	C	T	6.078e-09	0.9879	-0.4349	0.0748	GCST90026062	291	0.104722	33.8046
rs146915029	4	163175792	A	G	3.298e-13	0.9965	-0.763	0.1048	GCST90026062	291	0.154986	53.0062
rs78850479	5	26639259	G	T	3.387e-09	0.9879	-0.3521	0.0596	GCST90026062	291	0.107752	34.9011
rs35488028	5	28782903	G	T	3.04e-10	0.991	-0.4722	0.075	GCST90026062	291	0.120617	39.6396
rs149731492	5	79341463	C	G	7.719e-11	0.992	-0.4982	0.0766	GCST90026062	291	0.127681	42.3009
rs17448679	5	106739481	T	C	2.382e-09	0.9941	-0.5554	0.093	GCST90026062	291	0.109853	35.6653
rs115811481	5	118604071	T	A	1.123e-12	0.9936	-0.7511	0.1056	GCST90026062	291	0.148975	50.5904
rs78436628	5	149501664	C	T	3.363e-08	0.9742	-0.2455	0.0445	GCST90026062	291	0.0952795	30.4357
rs75978307	5	160540593	A	C	2.872e-08	0.9911	-0.4097	0.0738	GCST90026062	291	0.096364	30.819
rs149406705	6	4149553	T	C	2.837e-08	0.991	-0.4284	0.0772	GCST90026062	291	0.0962929	30.7939
rs12201636	6	8444019	T	C	4.159e-09	0.9892	-0.4027	0.0685	GCST90026062	291	0.106814	34.5607
rs62395309	6	31434579	A	G	1.168e-13	0.992	-0.5648	0.0761	GCST90026062	291	0.160087	55.0833
rs17200740	6	31535539	A	C	3.608e-08	0.9845	-0.2932	0.0532	GCST90026062	291	0.0951053	30.3742
rs139218639	6	86254264	C	G	7.434e-10	0.992	-0.467	0.0759	GCST90026062	291	0.115822	37.8573
rs148385425	7	5919897	G	A	6.489e-13	0.9946	-0.6485	0.0902	GCST90026062	291	0.151722	51.69
rs10486804	7	39747905	G	A	3.786e-09	0.9913	-0.4875	0.0827	GCST90026062	291	0.107332	34.7487
rs139223765	7	69066940	A	C	5.681e-10	0.9824	-0.339	0.0547	GCST90026062	291	0.11731	38.4083
rs184347740	7	129253550	G	A	2.326e-09	0.9738	-0.2379	0.0398	GCST90026062	291	0.110028	35.7292
rs10216922	8	3950092	T	G	2.831e-12	0.9894	-0.5041	0.0722	GCST90026062	291	0.144333	48.7482
rs147205924	8	27801768	G	A	5.732e-12	0.9901	-0.415	0.0603	GCST90026062	291	0.140815	47.3654
rs149667048	8	84826412	G	A	4.183e-09	0.9845	-0.3109	0.0529	GCST90026062	291	0.106758	34.5406
rs4246121	8	87258063	G	C	1.858e-10	0.9942	-0.5953	0.0934	GCST90026062	291	0.123242	40.6236
rs117747858	8	126087547	T	C	4.776e-09	0.9946	-0.521	0.089	GCST90026062	291	0.106006	34.2685
rs181555453	9	16669292	A	G	5.192e-10	0.9892	-0.4519	0.0727	GCST90026062	291	0.117929	38.6381
rs16909913	9	25913678	G	A	1.493e-10	0.9912	-0.5661	0.0884	GCST90026062	291	0.124267	41.0092
rs117684874	9	33084327	A	G	2.683e-13	0.9965	-0.7722	0.1056	GCST90026062	291	0.156137	53.4727
rs75060793	10	22910483	C	T	9.467e-11	0.9946	-0.5706	0.0881	GCST90026062	291	0.126751	41.948
rs1932593	10	24668435	G	A	1.74e-12	0.9965	-0.7633	0.1082	GCST90026062	291	0.146905	49.7664
rs11218199	11	121064524	C	T	6.08e-09	0.9801	-0.2886	0.0496	GCST90026062	291	0.104863	33.8555
rs77516921	11	128936428	T	C	2.364e-08	0.9894	-0.3989	0.0715	GCST90026062	291	0.097229	31.1255
rs10842437	12	25105701	C	T	1.278e-13	0.9859	-0.4172	0.0563	GCST90026062	291	0.15967	54.9126
rs117955313	12	26473374	T	C	3.72e-08	0.9886	-0.2979	0.0541	GCST90026062	291	0.0949552	30.3212
rs35904073	12	105014802	C	G	5.27e-13	0.9947	-0.6588	0.0913	GCST90026062	291	0.15266	52.0674
rs78332234	12	115577710	C	T	3.69e-14	0.9965	-0.8003	0.1057	GCST90026062	291	0.165527	57.3265
rs78144807	13	94552731	A	G	8.087e-10	0.9887	-0.3905	0.0636	GCST90026062	291	0.115393	37.6988
rs138850179	14	39994973	T	C	3.273e-09	0.9853	-0.3832	0.0648	GCST90026062	291	0.107943	34.9704
rs185363289	14	54496843	A	G	2.606e-08	0.9946	-0.4855	0.0872	GCST90026062	291	0.0968717	30.9988
rs115532525	15	31469763	A	G	3.771e-12	0.9948	-0.6643	0.0957	GCST90026062	291	0.142902	48.1842
rs111591264	15	45923545	G	T	1.135e-08	0.9921	-0.4438	0.0777	GCST90026062	291	0.101434	32.6237
rs137925307	15	90737139	A	G	9.697e-09	0.9846	-0.2766	0.0482	GCST90026062	291	0.102293	32.9314
rs138793109	16	672919	C	T	5.527e-09	0.9913	-0.5317	0.0912	GCST90026062	291	0.105234	33.9894
rs79408858	17	56683063	C	T	1.826e-08	0.9932	0.4946	0.0879	GCST90026062	291	0.0987379	31.6614
rs145209843	17	63362389	G	A	4.491e-08	0.9913	-0.4591	0.0839	GCST90026062	291	0.0938811	29.9427
rs78258653	18	10307656	T	C	1.985e-08	0.9802	-0.2893	0.0515	GCST90026062	291	0.0984416	31.556
rs8083687	18	25467213	G	A	7.579e-10	0.9946	-0.5379	0.0874	GCST90026062	291	0.115876	37.8774
rs76044751	18	67294570	C	T	1.525e-08	0.9921	-0.4431	0.0783	GCST90026062	291	0.0997567	32.0243
rs118030930	19	3011146	C	T	1.598e-13	0.9965	-0.7809	0.1058	GCST90026062	291	0.158606	54.4778
rs186460288	19	34022625	C	T	5.487e-09	0.9865	-0.3832	0.0657	GCST90026062	291	0.105316	34.0189
rs117240078	19	44114720	G	A	1.189e-08	0.981	0.2815	0.0494	GCST90026062	291	0.101009	32.4715
rs62240110	22	43188083	C	G	4.33e-10	0.9857	-0.344	0.0551	GCST90026062	291	0.118842	38.9775
									1−stearoyl−2−linoleoyl−gpc (18:0/18:2)
rs146021462	1	17664064	G	A	3.077e-10	0.9899	0.4899	0.0778	GCST90026067	291	0.120648	39.6511
rs144556779	1	44979784	G	A	9.085e-11	0.993	0.5527	0.0853	GCST90026067	291	0.126845	41.9837
rs71645596	1	65072324	T	C	2.907e-10	0.9927	0.5623	0.0892	GCST90026067	291	0.120881	39.738
rs34127339	1	118484029	C	T	2.64e-11	0.9899	0.524	0.0786	GCST90026067	291	0.133289	44.4444
rs56268212	1	226251338	C	T	1.132e-09	0.9908	0.4831	0.0793	GCST90026067	291	0.113804	37.1131
rs192012711	1	238456382	G	A	1.481e-16	0.9965	0.9365	0.1134	GCST90026067	291	0.190931	68.2008
rs75432732	2	3453147	C	T	7.139e-11	0.9908	0.6364	0.0976	GCST90026067	291	0.128249	42.5168
rs116279156	2	46672202	G	A	4.657e-16	0.9965	0.9189	0.1132	GCST90026067	291	0.185672	65.8937
rs149913842	2	50290813	C	T	2.506e-12	0.9926	0.6132	0.0876	GCST90026067	291	0.14497	49
rs76275855	2	60354783	G	A	2.975e-10	0.991	0.5626	0.0893	GCST90026067	291	0.120756	39.6914
rs79524083	2	156805998	T	A	1.184e-15	0.9965	0.9087	0.1135	GCST90026067	291	0.181532	64.0987
rs78332785	2	214145259	T	C	5.079e-14	0.9925	0.6416	0.0852	GCST90026067	291	0.164036	56.7087
rs59043440	2	239726303	G	T	2.025e-09	0.993	0.5137	0.0857	GCST90026067	291	0.110578	35.93
rs73048566	3	19337380	G	A	2.989e-08	0.993	0.4816	0.0869	GCST90026067	291	0.0960665	30.7138
rs78706785	3	32130342	C	T	1.898e-09	0.986	0.3834	0.0638	GCST90026067	291	0.111078	36.1129
rs57638502	3	47307514	T	G	3.656e-12	0.9925	0.595	0.0856	GCST90026067	291	0.143235	48.3155
rs77052938	3	56860712	T	C	1.716e-09	0.9488	0.1986	0.033	GCST90026067	291	0.111367	36.2185
rs114924859	3	157441130	T	C	3.982e-09	0.9887	0.4281	0.0727	GCST90026067	291	0.10713	34.6754
rs149082401	3	187980426	T	C	8.583e-10	0.9925	0.5267	0.0859	GCST90026067	291	0.115114	37.5959
rs150995400	4	37236192	C	T	2.934e-08	0.9847	0.3861	0.0696	GCST90026067	291	0.0962362	30.7738
rs62309949	4	57640299	C	A	2.047e-09	0.9777	0.2784	0.0464	GCST90026067	291	0.110769	36
rs138070869	4	96375742	G	A	1.332e-08	0.9783	0.3486	0.0613	GCST90026067	291	0.10064	32.3395
rs111987798	4	136385770	A	G	3.382e-09	0.9902	0.5325	0.0901	GCST90026067	291	0.10783	34.9293
rs116192341	4	145524782	A	G	8.516e-09	0.9914	0.459	0.0797	GCST90026067	291	0.10295	33.1672
rs113480175	4	154090525	G	A	6.628e-10	0.9925	0.5355	0.0867	GCST90026067	291	0.11661	38.1488
rs73056476	5	24674888	C	T	3.797e-08	0.9915	0.4827	0.0878	GCST90026067	291	0.0946823	30.2249
rs73753019	5	51739438	G	A	7.974e-09	0.957	0.2082	0.0361	GCST90026067	291	0.103214	33.2619
rs115476842	5	93778665	G	A	1.275e-10	0.9849	0.43	0.0669	GCST90026067	291	0.125072	41.3128
rs73776951	5	94247751	T	C	4.054e-09	0.9879	0.4268	0.0726	GCST90026067	291	0.106812	34.5601
rs115611622	5	118033897	T	C	5.575e-09	0.9901	0.4722	0.081	GCST90026067	291	0.10522	33.9846
rs13157540	5	136357812	C	T	2.789e-10	0.9871	0.461	0.0731	GCST90026067	291	0.120969	39.7711
rs56072663	5	149504348	C	T	3.543e-08	0.9604	0.234	0.0424	GCST90026067	291	0.0953425	30.4579
rs114064433	5	168420818	C	T	2.531e-08	0.9791	0.3411	0.0612	GCST90026067	291	0.0970562	31.0642
rs80276271	6	3058979	A	G	5.104e-13	0.994	0.7244	0.1003	GCST90026067	291	0.152895	52.1621
rs76976346	6	21024541	A	C	2.102e-09	0.9856	0.337	0.0563	GCST90026067	291	0.110303	35.8297
rs114267112	6	46874325	T	G	3.121e-08	0.9844	0.3677	0.0664	GCST90026067	291	0.0959302	30.6656
rs6918750	6	82003451	C	T	4.082e-09	0.9925	0.5065	0.0861	GCST90026067	291	0.106939	34.6061
rs117110907	6	97248131	T	C	4.012e-09	0.9892	0.4299	0.0731	GCST90026067	291	0.106883	34.586
rs73008033	6	147169375	T	C	2.744e-08	0.9751	0.3197	0.0575	GCST90026067	291	0.0966311	30.9136
rs145244079	7	9722405	C	T	4.3e-09	0.9915	0.4729	0.0805	GCST90026067	291	0.106674	34.5102
rs150627067	7	17469940	T	G	1.411e-08	0.9925	0.4859	0.0857	GCST90026067	291	0.100099	32.1464
rs113108005	7	21815987	T	C	6.218e-09	0.9914	0.4576	0.0788	GCST90026067	291	0.104494	33.7225
rs151039694	7	25384411	T	C	2.205e-08	0.9902	0.4613	0.0825	GCST90026067	291	0.0976224	31.265
rs10243660	7	26330145	C	A	2.843e-08	0.9896	0.4145	0.0747	GCST90026067	291	0.0962816	30.7899
rs146791743	7	104709311	A	G	8.75e-09	0.9772	0.2719	0.0473	GCST90026067	291	0.102608	33.0443
rs144319625	8	15045901	T	C	9.372e-15	0.9965	0.8819	0.1138	GCST90026067	291	0.172052	60.0557
rs150677788	8	53144747	G	C	3.013e-14	0.9965	0.8555	0.1126	GCST90026067	291	0.166486	57.7249
rs144281887	8	100990500	T	C	1.934e-17	0.9965	0.9576	0.1127	GCST90026067	291	0.199883	72.1972
rs141664530	8	138671714	A	G	2.01e-10	0.9938	0.6207	0.0976	GCST90026067	291	0.122767	40.4449
rs138574821	9	1746916	A	C	3.396e-08	0.9925	0.4731	0.0857	GCST90026067	291	0.095391	30.475
rs113645081	9	23796184	T	C	4.261e-17	0.9965	0.9452	0.1125	GCST90026067	291	0.196307	70.5899
rs10966112	9	23876676	G	T	6.165e-13	0.987	0.4451	0.0619	GCST90026067	291	0.151759	51.7052
rs146946128	9	76508539	C	T	2.484e-08	0.993	0.4908	0.088	GCST90026067	291	0.097174	31.106
rs113970360	9	132706596	A	G	3.775e-09	0.9624	0.2348	0.0398	GCST90026067	291	0.107485	34.8041
rs3824666	10	8103393	G	A	2.808e-08	0.9926	0.4884	0.088	GCST90026067	291	0.0963173	30.8025
rs138208198	10	68125378	C	A	1.174e-08	0.9782	0.2961	0.0519	GCST90026067	291	0.101227	32.5493
rs55924610	10	108300029	C	T	1.043e-10	0.964	0.2919	0.0452	GCST90026067	291	0.12611	41.7053
rs117750027	10	129083592	C	T	1.33e-10	0.987	0.3783	0.0589	GCST90026067	291	0.12491	41.2517
rs79364373	11	6385112	G	A	4.443e-11	0.9925	0.5664	0.086	GCST90026067	291	0.130503	43.376
rs117361884	11	34577726	C	T	3.911e-09	0.9896	0.4205	0.0714	GCST90026067	291	0.107155	34.6845
rs61897427	11	47418049	G	T	2.695e-08	0.9873	0.3954	0.0711	GCST90026067	291	0.0966682	30.9267
rs144373328	11	65694086	A	G	4.902e-13	0.9948	0.7005	0.0969	GCST90026067	291	0.153138	52.2599
rs35374828	11	72332189	C	G	1.517e-12	0.9899	0.551	0.0779	GCST90026067	291	0.147567	50.0297
rs17130143	11	97363268	A	G	1.615e-09	0.9926	0.5327	0.0883	GCST90026067	291	0.111849	36.3952
rs148487985	11	101755421	G	A	1.599e-09	0.9867	0.4071	0.0675	GCST90026067	291	0.111792	36.3743
rs12721041	11	116693871	C	T	4.598e-10	0.987	0.369	0.0592	GCST90026067	291	0.118504	38.8516
rs139758726	12	606467	G	A	7.41e-09	0.9948	0.5621	0.0972	GCST90026067	291	0.103715	33.4422
rs145295078	12	81179060	T	G	3.819e-09	0.9899	0.4634	0.0787	GCST90026067	291	0.107117	34.6707
rs144484324	12	107010966	A	G	1.709e-11	0.9948	0.6519	0.0969	GCST90026067	291	0.135404	45.26
rs150903302	12	117549298	G	A	1.137e-17	0.9965	0.9693	0.1133	GCST90026067	291	0.202078	73.1908
rs117029811	13	41479659	C	T	2.852e-16	0.9949	0.8265	0.101	GCST90026067	291	0.188121	66.9642
rs151125078	13	67960216	C	T	5.767e-10	0.9926	0.5408	0.0873	GCST90026067	291	0.117219	38.3747
rs550374	13	75873268	C	G	3.358e-19	0.9965	1.0101	0.1128	GCST90026067	291	0.217201	80.1882
rs149692518	13	80686257	C	T	5.743e-10	0.9901	0.5024	0.0811	GCST90026067	291	0.117222	38.3758
rs150706648	13	90738184	A	G	2.695e-09	0.9948	0.5723	0.0962	GCST90026067	291	0.109101	35.3914
rs142690574	13	90984862	A	G	1.479e-12	0.9926	0.6172	0.0872	GCST90026067	291	0.147739	50.0978
rs10047684	13	105365339	A	T	8.085e-09	0.9864	0.364	0.0631	GCST90026067	291	0.103256	33.277
rs74644698	14	94966352	C	T	1.564e-10	0.9925	0.5521	0.0863	GCST90026067	291	0.12405	40.9274
rs77344375	15	61508132	A	G	8.237e-13	0.9912	0.6121	0.0855	GCST90026067	291	0.15063	51.2522
rs150972510	15	84762689	T	C	1.223e-08	0.9915	0.448	0.0786	GCST90026067	291	0.101053	32.4871
rs62010246	16	7745919	A	T	5.506e-11	0.9926	0.5812	0.0886	GCST90026067	291	0.1296	43.0312
rs117645803	16	83837774	T	C	2.469e-09	0.9871	0.4329	0.0726	GCST90026067	291	0.10955	35.5551
rs61745850	16	88786314	G	A	1.933e-10	0.9896	0.458	0.0719	GCST90026067	291	0.123117	40.5764
rs138872789	17	53447259	C	T	3.289e-09	0.9914	0.4574	0.0773	GCST90026067	291	0.108061	35.0133
rs140709442	17	80626676	G	A	1.921e-08	0.9812	0.3579	0.0637	GCST90026067	291	0.0984747	31.5678
rs117303757	18	5628506	A	G	1.157e-11	0.9876	0.5271	0.0777	GCST90026067	291	0.137364	46.0197
rs147607182	18	48844217	T	A	9.687e-14	0.9948	0.7168	0.0963	GCST90026067	291	0.16087	55.4043
rs62201052	20	46564381	A	C	1.458e-08	0.972	0.2405	0.0424	GCST90026067	291	0.100175	32.1735
rs75323187	21	35891538	C	T	2.711e-12	0.9871	0.5082	0.0727	GCST90026067	291	0.14463	48.8653
rs77711909	21	41035685	C	T	2.163e-10	0.9871	0.4609	0.0726	GCST90026067	291	0.122389	40.3033
rs77030894	21	43119691	G	A	1.41e-12	0.9949	0.7024	0.0992	GCST90026067	291	0.147833	50.1355
rs12158982	22	40053045	G	A	1.296e-09	0.9762	0.2807	0.0463	GCST90026067	291	0.112832	36.7555
rs11913698	22	43845253	G	A	1.14e-08	0.9937	0.6121	0.1072	GCST90026067	291	0.101376	32.6028
									2,3−dihydroxy−2−methylbutyrate
rs116455686	1	16057029	A	G	1.399e-10	0.9966	-0.6308	0.0983	GCST90026118	291	0.124717	41.1791
rs148385425	7	5919897	G	A	1.364e-09	0.9945	-0.5047	0.0833	GCST90026118	291	0.112706	36.7093
rs79962281	8	84999316	A	G	2.659e-08	0.9382	-0.1346	0.0242	GCST90026118	291	0.0966934	30.9357
rs138850179	14	39994973	T	C	1.951e-08	0.9848	-0.3126	0.0557	GCST90026118	291	0.0982752	31.4969
rs13380248	15	24176614	C	T	8.349e-10	0.9292	-0.133	0.0217	GCST90026118	291	0.115031	37.565
									Alpha-Tocopherol
rs12047252	1	48697226	T	C	1.727e-15	0.9917	1.1652	0.1464	GCST90026216	291	0.179783	63.3459
rs148942249	1	90758438	A	G	1.48e-11	0.9947	0.7756	0.1149	GCST90026216	291	0.136193	45.5654
rs140386098	1	159272741	C	A	4.351e-12	0.9894	0.6234	0.09	GCST90026216	291	0.142379	47.9787
rs12023908	1	213970401	A	G	8.956e-12	0.9812	0.4427	0.0649	GCST90026216	291	0.138675	46.5296
rs112300208	1	245718661	G	A	3.89e-11	0.9947	0.7641	0.1156	GCST90026216	291	0.131324	43.6903
rs36032145	2	19449728	C	T	1.14e-11	0.9965	0.9366	0.138	GCST90026216	291	0.137475	46.0628
rs78364259	2	67705639	A	G	1.092e-13	0.99	0.5418	0.0729	GCST90026216	291	0.16046	55.2361
rs77178297	2	81409345	T	C	2.3e-08	0.9939	0.6597	0.1181	GCST90026216	291	0.0974469	31.2028
rs116255052	2	149382965	T	A	1.418e-09	0.9824	0.3814	0.063	GCST90026216	291	0.112546	36.6505
rs79284922	2	164614444	G	T	2.522e-08	0.9775	0.3912	0.0702	GCST90026216	291	0.0970286	31.0544
rs151034096	2	173057782	G	C	7.853e-13	0.9965	0.9878	0.1379	GCST90026216	291	0.150777	51.3109
rs116384415	2	203837745	C	G	4.842e-10	0.9965	0.8614	0.1384	GCST90026216	291	0.118198	38.738
rs189636503	2	205939090	A	G	5.787e-12	0.991	0.5376	0.0781	GCST90026216	291	0.140859	47.3823
rs78132771	2	217911029	G	A	2.861e-08	0.9845	0.3926	0.0707	GCST90026216	291	0.0964127	30.8363
rs61068452	2	233970499	A	G	4.728e-08	0.9293	0.1767	0.0324	GCST90026216	291	0.0933131	29.7429
rs17069571	3	63955425	A	G	1.14e-11	0.9965	0.9366	0.138	GCST90026216	291	0.137475	46.0628
rs141671457	3	88765262	A	C	4.858e-08	0.9939	0.6383	0.117	GCST90026216	291	0.0933706	29.7631
rs74776593	3	127474502	T	G	3.924e-09	0.9725	0.3186	0.0541	GCST90026216	291	0.107147	34.6814
rs139997250	3	178189171	T	C	4.356e-08	0.9947	0.6479	0.1183	GCST90026216	291	0.0940292	29.9948
rs140290934	4	109362814	C	T	9.59e-09	0.9947	0.664	0.1157	GCST90026216	291	0.102306	32.9359
rs12508104	4	133732323	C	G	3.107e-09	0.9923	0.6104	0.103	GCST90026216	291	0.108355	35.12
rs144975702	4	139065082	T	C	4.911e-09	0.9947	0.6814	0.1165	GCST90026216	291	0.105844	34.2099
rs75682021	5	2151259	C	T	1.794e-08	0.9915	0.5734	0.1018	GCST90026216	291	0.0989203	31.7263
rs148740324	5	106122116	T	C	4.13e-08	0.9669	0.2703	0.0493	GCST90026216	291	0.0942161	30.0606
rs28836277	5	119142849	G	A	1.788e-09	0.9966	0.8576	0.1426	GCST90026216	291	0.11123	36.1685
rs11955652	5	162082729	C	G	1.005e-08	0.9966	0.8177	0.1427	GCST90026216	291	0.102025	32.8352
rs62388286	5	166356230	A	T	1.887e-08	0.9869	0.4987	0.0887	GCST90026216	291	0.0985947	31.6105
rs112551206	6	12594294	T	C	1.19e-09	0.9923	0.6258	0.1029	GCST90026216	291	0.11346	36.9863
rs147277444	6	78044289	G	A	2.209e-08	0.9947	0.6522	0.1166	GCST90026216	291	0.0976844	31.287
rs189533058	6	99964666	A	C	1.154e-08	0.9714	0.4026	0.0706	GCST90026216	291	0.101142	32.5191
rs56150630	6	117362180	A	T	8.607e-09	0.9947	0.6669	0.1159	GCST90026216	291	0.10279	33.1096
rs56048954	7	12950107	T	A	1.431e-12	0.9825	0.455	0.0643	GCST90026216	291	0.147675	50.0727
rs62464177	7	34907468	G	A	4.117e-10	0.9753	0.3656	0.0585	GCST90026216	291	0.119056	39.0572
rs1522533	7	96433372	A	T	9.258e-12	0.9948	0.8101	0.1188	GCST90026216	291	0.138597	46.4991
rs61731321	7	100825506	G	T	6.661e-36	0.929	0.3584	0.0287	GCST90026216	291	0.350482	155.945
rs77741240	7	103669970	A	G	3.469e-09	0.9885	0.5276	0.0893	GCST90026216	291	0.107767	34.9065
rs145555553	8	32125820	C	T	1.907e-10	0.9947	0.7441	0.1168	GCST90026216	291	0.123143	40.5861
rs112177347	8	42466234	A	G	2.333e-10	0.986	0.4619	0.0729	GCST90026216	291	0.12197	40.1459
rs61753700	8	69020558	C	T	5.111e-12	0.9965	0.9581	0.1388	GCST90026216	291	0.141536	47.6478
rs144899891	8	87906655	A	G	1.787e-08	0.9966	0.8033	0.1426	GCST90026216	291	0.0989401	31.7334
rs75546175	8	131721519	A	T	9.911e-10	0.9966	0.8787	0.1438	GCST90026216	291	0.114418	37.3391
rs56840803	8	136151280	A	G	2.131e-11	0.9944	0.9273	0.1385	GCST90026216	291	0.134282	44.8271
rs182750377	8	142734266	T	C	7.079e-16	0.9931	0.801	0.0993	GCST90026216	291	0.183772	65.0679
rs149868126	9	71804228	C	T	7.408e-11	0.9965	0.8965	0.1377	GCST90026216	291	0.127908	42.387
rs147601302	9	93197294	C	T	1.927e-11	0.9862	0.5071	0.0756	GCST90026216	291	0.134712	44.9929
rs76791496	9	122164937	C	A	4.208e-08	0.9602	0.2559	0.0467	GCST90026216	291	0.0941196	30.0266
rs189384883	9	127227947	T	A	2.623e-08	0.9922	0.567	0.1019	GCST90026216	291	0.0967655	30.9612
rs79463544	9	135856838	A	T	4.504e-10	0.9897	0.5427	0.087	GCST90026216	291	0.118665	38.9118
rs9777369	9	141018423	C	T	9.753e-09	0.9947	0.6667	0.1163	GCST90026216	291	0.102101	32.8626
rs180964234	10	81016281	G	A	7.999e-10	0.9866	0.5146	0.0837	GCST90026216	291	0.115666	37.7997
rs55950087	10	100091388	G	A	3.698e-12	0.9792	0.4202	0.0605	GCST90026216	291	0.143042	48.2393
rs77415164	11	82196625	C	T	4.227e-09	0.9858	0.4464	0.076	GCST90026216	291	0.106647	34.5002
rs61920526	11	92996528	C	A	2.346e-09	0.9923	0.6125	0.1026	GCST90026216	291	0.109779	35.6383
rs77799510	11	129087106	T	C	6.222e-11	0.9897	0.5525	0.0845	GCST90026216	291	0.128866	42.7515
rs1944869	11	134594739	G	T	5.974e-12	0.9965	0.9487	0.1379	GCST90026216	291	0.140723	47.3292
rs143432169	12	1535471	G	A	2.403e-10	0.9965	0.87	0.1374	GCST90026216	291	0.121828	40.0927
rs2283292	12	2371652	G	A	2.094e-12	0.9965	0.9722	0.1383	GCST90026216	291	0.146021	49.4159
rs116416839	12	5125901	A	G	3.739e-09	0.9925	0.6446	0.1093	GCST90026216	291	0.107421	34.7809
rs1464521	12	114934463	A	G	1.398e-08	0.9966	0.8116	0.143	GCST90026216	291	0.100281	32.2116
rs117446172	13	40089798	T	C	1.777e-08	0.9923	0.5774	0.1025	GCST90026216	291	0.0989379	31.7326
rs9562419	13	43240298	G	T	4.713e-09	0.9908	0.5494	0.0938	GCST90026216	291	0.10611	34.3061
rs117339283	13	99981692	T	A	1.608e-10	0.9923	0.6569	0.1027	GCST90026216	291	0.124011	40.9127
rs41561214	14	20923416	C	T	2.046e-08	0.9778	0.3461	0.0617	GCST90026216	291	0.0981865	31.4654
rs79201669	15	45611856	T	C	1.948e-11	0.9885	0.573	0.0854	GCST90026216	291	0.134779	45.0188
rs8032245	15	95193958	T	C	7.38e-09	0.9915	0.5934	0.1026	GCST90026216	291	0.103738	33.4503
rs76338234	16	12782516	A	G	4.726e-12	0.9965	0.9562	0.1383	GCST90026216	291	0.141931	47.8028
rs58476720	16	57021203	G	A	2.489e-09	0.9729	0.3326	0.0558	GCST90026216	291	0.109477	35.5284
rs77256650	16	84375781	C	T	1.61e-11	0.9895	0.6139	0.0911	GCST90026216	291	0.135793	45.4107
rs193399	17	6962272	G	A	2.508e-10	0.9965	0.8698	0.1375	GCST90026216	291	0.121623	40.016
rs9915124	17	29308489	G	T	5.65e-10	0.9966	0.8829	0.1424	GCST90026216	291	0.1174	38.4417
rs150835047	17	45319113	G	A	2.821e-10	0.9947	0.7248	0.1149	GCST90026216	291	0.121025	39.792
rs116911771	17	52387635	G	A	3.774e-12	0.9936	0.8349	0.1202	GCST90026216	291	0.143058	48.2459
rs62091380	18	22116602	T	A	9.799e-14	0.9965	1.0183	0.1368	GCST90026216	291	0.160881	55.4089
rs72919436	18	54574305	C	T	1.664e-09	0.9858	0.4142	0.0687	GCST90026216	291	0.111726	36.3502
rs118166836	18	63006194	T	G	4.453e-09	0.9966	0.8361	0.1425	GCST90026216	291	0.106442	34.426
rs17422794	20	46759238	A	G	1.704e-08	0.9838	0.418	0.0741	GCST90026216	291	0.0991866	31.8212
rs76808251	21	44859270	G	A	5.683e-11	0.9965	0.9029	0.1378	GCST90026216	291	0.12934	42.932
rs143361196	22	39501880	A	C	1.822e-08	0.9895	0.5136	0.0912	GCST90026216	291	0.0988875	31.7147
rs117929305	22	46584868	C	G	2.348e-08	0.9881	0.4207	0.0753	GCST90026216	291	0.0974797	31.2144
									N-Acetylhistidine
rs61760664	1	18797887	G	C	1.066e-08	0.9725	0.1128	0.0197	GCST90026243	291	0.101887	32.7858
rs146808481	1	22052453	C	G	3.188e-08	0.9739	0.1115	0.0202	GCST90026243	291	0.0953717	30.4682
rs147668310	1	32364824	G	A	2.726e-09	0.9832	0.1318	0.0222	GCST90026243	291	0.108705	35.2472
rs149442674	1	55290350	A	G	2.167e-09	0.9791	0.134	0.0224	GCST90026243	291	0.110183	35.786
rs139561734	1	69194911	T	C	4.264e-09	0.9754	0.117	0.0199	GCST90026243	291	0.106832	34.5673
rs144259311	1	89347108	T	C	4.246e-11	0.9835	0.1621	0.0246	GCST90026243	291	0.130619	43.4206
rs146787559	1	112263007	G	A	1.939e-10	0.9864	0.1684	0.0265	GCST90026243	291	0.1226	40.3824
rs28517861	1	150987150	A	T	1.459e-08	0.9913	0.1977	0.0349	GCST90026243	291	0.0999393	32.0895
rs147412044	1	167758303	C	T	4.677e-17	0.9966	0.4158	0.0495	GCST90026243	291	0.19624	70.56
rs16849094	1	201564381	C	T	5.621e-09	0.993	0.2121	0.0364	GCST90026243	291	0.105133	33.953
rs115757213	1	211685549	T	G	1.001e-10	0.9879	0.1841	0.0285	GCST90026243	291	0.126168	41.7271
rs114644013	1	239758965	A	T	7.456e-10	0.9828	0.1484	0.0241	GCST90026243	291	0.115984	37.917
rs115998140	2	29270537	C	T	2.176e-11	0.9893	0.242	0.0361	GCST90026243	291	0.134571	44.9383
rs71447921	2	33827075	C	T	6.911e-11	0.9944	0.2723	0.0418	GCST90026243	291	0.128039	42.4368
rs77510702	2	48815306	C	G	6.954e-09	0.9827	0.1555	0.0268	GCST90026243	291	0.104337	33.666
rs7601405	2	65265743	T	C	7.647e-09	0.9768	0.1557	0.027	GCST90026243	291	0.103193	33.2544
rs150674662	2	122911880	G	A	2.81e-12	0.9861	0.1837	0.0263	GCST90026243	291	0.144432	48.7873
rs62171043	2	125165481	T	C	4.679e-08	0.9794	0.1135	0.0208	GCST90026243	291	0.093407	29.7759
rs146343188	2	140826462	T	A	3.21e-09	0.986	0.1888	0.0319	GCST90026243	291	0.108103	35.0286
rs148196008	2	142357586	C	A	8.067e-09	0.9944	0.247	0.0428	GCST90026243	291	0.103333	33.3048
rs76035870	2	151175634	G	A	9.97e-11	0.9931	0.2398	0.0371	GCST90026243	291	0.126303	41.7783
rs190820431	2	181252574	A	T	8.027e-10	0.9879	0.1895	0.0308	GCST90026243	291	0.115814	37.8545
rs147589962	2	185869804	T	C	5.124e-10	0.9879	0.1728	0.0278	GCST90026243	291	0.117925	38.6365
rs116768603	3	1348020	A	G	4.564e-13	0.9794	0.1459	0.0202	GCST90026243	291	0.152911	52.1684
rs76085859	3	40225504	A	G	5.454e-09	0.9749	0.1184	0.0203	GCST90026243	291	0.105314	34.0182
rs114207878	3	57180043	G	A	2.706e-08	0.972	0.1343	0.0241	GCST90026243	291	0.0970275	31.054
rs11710209	3	84118330	A	G	3.59e-10	0.9878	0.1752	0.0279	GCST90026243	291	0.120064	39.433
rs77233746	3	86255703	A	G	2.319e-10	0.9798	0.1343	0.0212	GCST90026243	291	0.12193	40.131
rs9845161	3	96338561	G	A	8.069e-10	0.8559	0.0553	0.009	GCST90026243	291	0.115543	37.7542
rs79597705	3	107033629	G	A	5.499e-10	0.9754	0.1186	0.0191	GCST90026243	291	0.117711	38.5569
rs75088737	3	141184198	T	C	2.459e-08	0.9944	0.2428	0.0435	GCST90026243	291	0.0973104	31.1544
rs11922304	3	176968359	T	C	9.724e-11	0.985	0.162	0.025	GCST90026243	291	0.126863	41.9904
rs149277200	3	184405033	T	G	7.718e-12	0.9908	0.228	0.0333	GCST90026243	291	0.139572	46.8793
rs73122517	4	27130075	C	T	3.562e-10	0.9893	0.1975	0.0315	GCST90026243	291	0.119737	39.3109
rs192722072	4	43133059	G	T	1.13e-09	0.9932	0.2643	0.0434	GCST90026243	291	0.113732	37.0864
rs147112170	4	45199939	C	T	5.165e-11	0.9791	0.174	0.0265	GCST90026243	291	0.129814	43.1129
rs140259912	4	66438444	T	C	2.45e-08	0.9908	0.1954	0.035	GCST90026243	291	0.0973497	31.1683
rs184378705	4	78972968	C	A	1.508e-08	0.9965	0.3054	0.054	GCST90026243	291	0.0996473	31.9853
rs142970317	4	95703393	C	T	1.163e-14	0.9884	0.2022	0.0262	GCST90026243	291	0.170876	59.5607
rs72669893	4	111936578	A	G	2.072e-10	0.9782	0.1701	0.0268	GCST90026243	291	0.12234	40.2846
rs75451917	4	189098907	G	T	1.098e-09	0.9822	0.1628	0.0267	GCST90026243	291	0.113981	37.178
rs35183656	5	79636390	A	C	6.17e-10	0.9709	0.1122	0.0181	GCST90026243	291	0.117359	38.4263
rs78219477	5	89147395	T	C	8.344e-09	0.9896	0.1834	0.0318	GCST90026243	291	0.103213	33.2617
rs79149449	5	128760332	G	A	1.41e-08	0.9931	0.217	0.0383	GCST90026243	291	0.0999724	32.1012
rs140756682	5	134354919	T	C	1.598e-08	0.9871	0.1684	0.0298	GCST90026243	291	0.099503	31.9339
rs59633643	5	173731532	G	A	3.568e-14	0.9886	0.2202	0.0291	GCST90026243	291	0.165366	57.2596
rs191871148	6	891484	G	T	2.214e-11	0.9944	0.279	0.0417	GCST90026243	291	0.134121	44.7648
rs12196807	6	54554155	T	C	1.076e-08	0.9915	0.211	0.0369	GCST90026243	291	0.10164	32.6973
rs79821177	6	110145373	G	A	5.512e-09	0.991	0.2438	0.0418	GCST90026243	291	0.105314	34.0185
rs146857350	6	112518469	T	A	9.474e-22	0.9934	0.2846	0.0297	GCST90026243	291	0.24112	91.8241
rs79210162	6	118553974	T	C	7.067e-09	0.9792	0.1487	0.0257	GCST90026243	291	0.103814	33.4777
rs148405405	6	152621955	A	G	4.04e-19	0.9915	0.3097	0.0347	GCST90026243	291	0.216073	79.6569
rs140407951	7	11760783	C	A	1.215e-12	0.9754	0.157	0.0221	GCST90026243	291	0.148668	50.4678
rs150012424	7	12099198	A	G	9.595e-16	0.9966	0.3961	0.0493	GCST90026243	291	0.182583	64.5529
rs117227691	7	46852342	G	A	6.854e-10	0.9738	0.1261	0.0204	GCST90026243	291	0.116773	38.2094
rs144580260	7	48052891	T	A	1.028e-12	0.9908	0.2359	0.0331	GCST90026243	291	0.149481	50.7925
rs77679921	7	48997149	C	T	1.52e-08	0.9666	0.0993	0.0175	GCST90026243	291	0.100242	32.1975
rs117913421	7	108108752	A	G	1.413e-08	0.9931	0.2211	0.039	GCST90026243	291	0.100081	32.1402
rs73221403	7	124242148	T	G	1.735e-11	0.9863	0.1933	0.0287	GCST90026243	291	0.135669	45.3628
rs77222063	8	21773577	A	G	6.234e-21	0.9947	0.4095	0.0436	GCST90026243	291	0.233856	88.2135
rs72640960	8	34460101	A	C	1.802e-08	0.9916	0.2093	0.0372	GCST90026243	291	0.0987219	31.6557
rs117165863	8	38643093	A	G	5.125e-12	0.9944	0.2874	0.0416	GCST90026243	291	0.141744	47.7295
rs140589682	8	72845531	G	A	4.435e-09	0.9853	0.1857	0.0317	GCST90026243	291	0.10614	34.3167
rs145672203	8	92904580	T	A	7.515e-09	0.9945	0.2595	0.0449	GCST90026243	291	0.103606	33.4027
rs117975477	8	142220196	G	A	2.522e-10	0.9916	0.2342	0.037	GCST90026243	291	0.121755	40.0655
rs76538720	9	1039725	A	G	1.339e-09	0.9945	0.2693	0.0444	GCST90026243	291	0.11292	36.788
rs149904108	9	8961715	G	C	2.42e-13	0.9862	0.1971	0.0269	GCST90026243	291	0.156665	53.6869
rs74956109	9	10140134	A	G	1.345e-08	0.9931	0.2138	0.0376	GCST90026243	291	0.10062	32.3325
rs139991506	9	23704505	T	G	9.835e-15	0.9966	0.3833	0.0495	GCST90026243	291	0.171827	59.9608
rs34565347	9	73818021	A	G	5.024e-14	0.9826	0.2045	0.0272	GCST90026243	291	0.163594	56.5261
rs28735184	9	98255438	T	C	1.592e-13	0.9931	0.2747	0.0372	GCST90026243	291	0.158733	54.5295
rs143116985	9	109312874	A	G	3.915e-08	0.9944	0.2408	0.0438	GCST90026243	291	0.0946821	30.2249
rs139013298	9	109818712	C	G	2.099e-12	0.9944	0.2928	0.0417	GCST90026243	291	0.145735	49.3026
rs508045	9	113598876	T	C	6.839e-09	0.9838	0.16	0.0276	GCST90026243	291	0.104171	33.6064
rs113669818	9	130804763	G	C	2.072e-11	0.9876	0.1629	0.0243	GCST90026243	291	0.134574	44.9396
rs73267817	10	44333504	A	G	1.045e-12	0.9966	0.3508	0.0492	GCST90026243	291	0.149595	50.8381
rs117706319	10	84391340	C	T	5.796e-09	0.9811	0.1372	0.0236	GCST90026243	291	0.104702	33.7975
rs142625039	10	95041087	T	C	1.193e-08	0.9932	0.2357	0.0413	GCST90026243	291	0.101285	32.5701
rs56366119	10	106681541	G	T	2.7e-08	0.9571	0.0785	0.0141	GCST90026243	291	0.0968628	30.9957
rs149019719	10	107319463	G	A	1.256e-13	0.9966	0.3655	0.0493	GCST90026243	291	0.159797	54.9643
rs363417	10	119014323	C	T	3.078e-18	0.9966	0.4444	0.051	GCST90026243	291	0.208065	75.929
rs1536089	10	131872262	G	A	2.416e-13	0.9915	0.268	0.0366	GCST90026243	291	0.156494	53.6176
rs146476228	11	61921020	T	C	9.536e-09	0.9846	0.1438	0.0251	GCST90026243	291	0.101989	32.8224
rs138142799	11	79002353	T	C	1.284e-08	0.9848	0.1572	0.0276	GCST90026243	291	0.100922	32.4405
rs117052016	11	95469891	G	A	1.647e-08	0.9731	0.1206	0.0214	GCST90026243	291	0.0990121	31.759
rs78496161	11	107148735	C	T	2.812e-09	0.9907	0.2169	0.0365	GCST90026243	291	0.108885	35.3129
rs3741975	12	1700934	G	A	3.921e-08	0.9931	0.212	0.0386	GCST90026243	291	0.094511	30.1646
rs118027537	12	16085254	T	C	1.227e-18	0.9966	0.4336	0.0492	GCST90026243	291	0.211823	77.6691
rs77459185	12	77206531	A	G	2.718e-09	0.9701	0.1099	0.0185	GCST90026243	291	0.108822	35.29
rs143065712	12	86450455	A	G	2.236e-08	0.9861	0.1553	0.0278	GCST90026243	291	0.0974591	31.2071
rs79275442	12	108697520	G	A	1.984e-09	0.9787	0.1718	0.0286	GCST90026243	291	0.110999	36.084
rs146420055	12	124527362	G	A	6.661e-09	0.9861	0.2031	0.035	GCST90026243	291	0.104357	33.6732
rs77920334	12	130413227	C	A	1.528e-08	0.9944	0.2376	0.042	GCST90026243	291	0.0996976	32.0033
rs10507310	13	23061906	A	G	6.515e-10	0.9936	0.3294	0.0533	GCST90026243	291	0.116731	38.1938
rs145119123	13	108479750	G	T	1.018e-08	0.9742	0.1223	0.0213	GCST90026243	291	0.102396	32.9681
rs72666816	14	26645910	T	C	3.27e-11	0.9916	0.2484	0.0374	GCST90026243	291	0.132425	44.1123
rs72748927	15	63604542	T	C	1.857e-08	0.9858	0.1744	0.031	GCST90026243	291	0.0987049	31.6497
rs113347481	16	1518009	G	A	2.531e-08	0.9751	0.1198	0.0215	GCST90026243	291	0.0970111	31.0482
rs141568393	16	22944021	A	G	2.854e-10	0.9893	0.2013	0.0319	GCST90026243	291	0.121101	39.8205
rs1399998	16	27163332	T	C	1.001e-16	0.9966	0.4102	0.0494	GCST90026243	291	0.192626	68.9505
rs4785435	16	50590289	C	T	2.25e-08	0.9676	0.1119	0.02	GCST90026243	291	0.0977322	31.304
rs80018715	16	58160701	A	G	5.523e-11	0.9781	0.1242	0.019	GCST90026243	291	0.12881	42.7303
rs77266579	17	42751604	A	G	1.455e-14	0.9951	0.3793	0.0493	GCST90026243	291	0.170001	59.1932
rs142008161	17	56484544	A	T	3.875e-11	0.9943	0.2736	0.0414	GCST90026243	291	0.131284	43.6749
rs74764057	17	75821166	C	T	8.107e-16	0.9849	0.2415	0.03	GCST90026243	291	0.18316	64.8025
rs9747279	17	80841147	G	A	1.28e-08	0.9403	0.0753	0.0132	GCST90026243	291	0.101206	32.5418
rs12454633	18	40494893	G	A	4.138e-08	0.9798	0.1165	0.0212	GCST90026243	291	0.0946062	30.1981
rs41307023	18	43249233	G	A	2.204e-12	0.9944	0.292	0.0416	GCST90026243	291	0.145652	49.2696
rs146081669	18	68195075	T	G	4.728e-08	0.9893	0.1793	0.0328	GCST90026243	291	0.0937093	29.8822
rs117571316	18	72700140	C	T	1.131e-08	0.9788	0.1241	0.0217	GCST90026243	291	0.101664	32.7057
rs141073741	18	76675675	A	G	6.215e-09	0.9851	0.1794	0.0309	GCST90026243	291	0.104452	33.7076
rs75036967	19	31803771	G	A	1.668e-10	0.9884	0.2121	0.0332	GCST90026243	291	0.123748	40.8136
rs6043823	20	16216619	C	T	1.222e-08	0.9624	0.0927	0.0163	GCST90026243	291	0.10065	32.3433
rs143519306	20	21244510	A	G	5.704e-11	0.9887	0.1945	0.0297	GCST90026243	291	0.129222	42.8871
rs78132184	20	56590569	A	G	1.303e-09	0.9811	0.1625	0.0268	GCST90026243	291	0.112858	36.7652
rs147668949	21	28314693	G	A	8.476e-18	0.9966	0.4252	0.0495	GCST90026243	291	0.203388	73.7864
rs142213803	21	37764130	G	A	8.815e-10	0.9944	0.2563	0.0418	GCST90026243	291	0.115115	37.5963
rs77287961	21	38751879	G	A	7.227e-13	0.9915	0.2648	0.0369	GCST90026243	291	0.151241	51.4972
rs76811994	21	45274167	C	T	4.735e-09	0.9804	0.1363	0.0233	GCST90026243	291	0.105872	34.22
rs190355005	22	21426173	C	T	8.214e-09	0.9825	0.1401	0.0243	GCST90026243	291	0.103154	33.2402
									Oxalic acid

## Sheet: S3
Suggestive metabolites (PIVW<0.05) associated with Anorexia Nervosa
id.exposure	outcome	exposure	method	nsnp	b	se	pval	lo_ci	up_ci	or	or_lci95	or_uci95
GCST90026020	AN	Sphingomyelin (d18:1/20:0, d16:1/22:0)	Inverse variance weighted	22	-0.153922	0.0532168	0.00382374	-0.258227	-0.0496166	0.857339	0.77242	0.951594
GCST90026020	AN	Sphingomyelin (d18:1/20:0, d16:1/22:0)	MR Egger	22	-0.172121	0.135927	0.219967	-0.438538	0.0942967	0.841877	0.644978	1.09889
GCST90026020	AN	Sphingomyelin (d18:1/20:0, d16:1/22:0)	Weighted median	22	-0.179921	0.0730572	0.013788	-0.323113	-0.0367287	0.835336	0.723892	0.963938
GCST90026062	AN	1-stearoyl-2-linoleoyl-gpc (18:0/18:2)	Inverse variance weighted	55	0.0832192	0.0411133	0.0429556	0.00263708	0.163801	1.08678	1.00264	1.17798
GCST90026062	AN	1-stearoyl-2-linoleoyl-gpc (18:0/18:2)	MR Egger	55	0.0694004	0.089083	0.439413	-0.105202	0.244003	1.07187	0.900142	1.27635
GCST90026062	AN	1-stearoyl-2-linoleoyl-gpc (18:0/18:2)	Weighted median	55	0.0957878	0.0591458	0.105336	-0.020138	0.211714	1.10053	0.980063	1.23579
GCST90026067	AN	2,3-dihydroxy-2-methylbutyrate	Inverse variance weighted	66	-0.083259	0.0330453	0.0117508	-0.148028	-0.0184902	0.920113	0.862407	0.98168
GCST90026067	AN	2,3-dihydroxy-2-methylbutyrate	MR Egger	66	-0.209667	0.0936967	0.0287277	-0.393312	-0.0260211	0.810854	0.674818	0.974314
GCST90026067	AN	2,3-dihydroxy-2-methylbutyrate	Weighted median	66	-0.0635242	0.048685	0.191961	-0.158947	0.0318985	0.938451	0.853042	1.03241
GCST90026118	AN	Alpha-Tocopherol	Inverse variance weighted	5	0.303964	0.15287	0.0467684	0.00434024	0.603589	1.35522	1.00435	1.82867
GCST90026118	AN	Alpha-Tocopherol	MR Egger	5	0.394539	0.270739	0.241095	-0.136109	0.925187	1.4837	0.872747	2.52234
GCST90026118	AN	Alpha-Tocopherol	Weighted median	5	0.321594	0.189721	0.0900577	-0.0502583	0.693447	1.37933	0.950984	2.0006
GCST90026216	AN	N-Acetylhistidine	Inverse variance weighted	43	-0.085504	0.0337395	0.0112691	-0.151633	-0.0193746	0.918049	0.859303	0.980812
GCST90026216	AN	N-Acetylhistidine	MR Egger	43	-0.0951899	0.083155	0.25896	-0.258174	0.0677938	0.9092	0.772461	1.07014
GCST90026216	AN	N-Acetylhistidine	Weighted median	43	-0.0532715	0.0445905	0.23221	-0.140669	0.0341258	0.948123	0.868777	1.03471
GCST90026243	AN	Oxalate (ethanedioate)	Inverse variance weighted	94	-0.186749	0.0626575	0.00287807	-0.309557	-0.06394	0.829652	0.733772	0.938061
GCST90026243	AN	Oxalate (ethanedioate)	MR Egger	94	-0.0776256	0.1438	0.590627	-0.359473	0.204222	0.925311	0.698044	1.22657
GCST90026243	AN	Oxalate (ethanedioate)	Weighted median	94	-0.15443	0.0891087	0.0830866	-0.329083	0.0202231	0.856904	0.719583	1.02043

## Sheet: S4
MR Heterogeneity test result of the associations of suggestive metabolites with Anorexia Nervosa
id.exposure	outcome	exposure	method	Q	Q_df	Q_pval
GCST90026020	AN	Sphingomyelin (d18:1/20:0, d16:1/22:0)	MR Egger	10.2045	20	0.964311
GCST90026020	AN	Sphingomyelin (d18:1/20:0, d16:1/22:0)	Inverse variance weighted	10.2256	21	0.975831
GCST90026062	AN	1-stearoyl-2-linoleoyl-gpc (18:0/18:2)	MR Egger	60.3728	53	0.226792
GCST90026062	AN	1-stearoyl-2-linoleoyl-gpc (18:0/18:2)	Inverse variance weighted	60.4078	54	0.255476
GCST90026067	AN	2,3-dihydroxy-2-methylbutyrate	MR Egger	57.1836	64	0.714237
GCST90026067	AN	2,3-dihydroxy-2-methylbutyrate	Inverse variance weighted	59.2623	65	0.677204
GCST90026118	AN	Alpha-Tocopherol	MR Egger	3.13954	3	0.370607
GCST90026118	AN	Alpha-Tocopherol	Inverse variance weighted	3.31531	4	0.50651
GCST90026216	AN	N-Acetylhistidine	MR Egger	46.7793	41	0.247191
GCST90026216	AN	N-Acetylhistidine	Inverse variance weighted	46.7979	42	0.281987
GCST90026243	AN	Oxalate (ethanedioate)	MR Egger	61.3226	92	0.994238
GCST90026243	AN	Oxalate (ethanedioate)	Inverse variance weighted	62.0334	93	0.9944

## Sheet: S5
MR Pleiotropy test result of the associations of suggestive metabolites with Anorexia Nervosa
id.exposure	outcome	exposure	egger_intercept	se	pval
GCST90026020	AN	Sphingomyelin (d18:1/20:0, d16:1/22:0)	0.00826561	0.0568066	0.885769
GCST90026062	AN	1-stearoyl-2-linoleoyl-gpc (18:0/18:2)	0.00623464	0.0355668	0.861517
GCST90026067	AN	2,3-dihydroxy-2-methylbutyrate	0.0606691	0.0420799	0.154246
GCST90026118	AN	Alpha-Tocopherol	-0.0272336	0.0664512	0.709439
GCST90026216	AN	N-Acetylhistidine	0.00598568	0.0468567	0.898976
GCST90026243	AN	Oxalic acid	-0.0224554	0.0266345	0.401361

## Sheet: S6
MR_PRESSO test result of the associations of suggestive metabolites with Anorexia Nervosa
Exposure	MR Analysis	Causal Estimate	Sd	T-stat	P-value	exposure_id	exposure	Global.Test.Pvalue
beta.exposure	Raw	-0.153922	0.0371351	-4.14491	0.000459493	GCST90026020	Sphingomyelin (d18:1/20:0, d16:1/22:0)	0.968
beta.exposure	Outlier-corrected	NA	NA	NA	NA	GCST90026020	Sphingomyelin (d18:1/20:0, d16:1/22:0)	0.968
beta.exposure	Raw	0.0832192	0.0411133	2.02414	0.0479144	GCST90026062	1-stearoyl-2-linoleoyl-gpc (18:0/18:2)	0.267
beta.exposure	Outlier-corrected	NA	NA	NA	NA	GCST90026062	1-stearoyl-2-linoleoyl-gpc (18:0/18:2)	0.267
beta.exposure	Raw	-0.083259	0.0315531	-2.63869	0.0104051	GCST90026067	2,3-dihydroxy-2-methylbutyrate	0.648
beta.exposure	Outlier-corrected	NA	NA	NA	NA	GCST90026067	2,3-dihydroxy-2-methylbutyrate	0.648
beta.exposure	Raw	0.303964	0.139172	2.18409	0.0943128	GCST90026118	Alpha-Tocopherol	0.534
beta.exposure	Outlier-corrected	NA	NA	NA	NA	GCST90026118	Alpha-Tocopherol	0.534
beta.exposure	Raw	-0.085504	0.0337395	-2.53424	0.0150859	GCST90026216	N-Acetylhistidine	0.305
beta.exposure	Outlier-corrected	NA	NA	NA	NA	GCST90026216	N-Acetylhistidine	0.305
beta.exposure	Raw	-0.186749	0.0511734	-3.64933	0.000433879	GCST90026243	Oxalate (ethanedioate)	0.998
beta.exposure	Outlier-corrected	NA	NA	NA	NA	GCST90026243	Oxalate (ethanedioate)	0.998

## Sheet: S7
MR Directionality test result of the associations of suggestive metabolites with Anorexia Nervosa
id.exposure	exposure	outcome	snp_r2.exposure	snp_r2.outcome	correct_causal_direction	steiger_pval
GCST90026020	Sphingomyelin (d18:1/20:0, d16:1/22:0)	AN	2.90148	0.00182915	TRUE	NA
GCST90026062	1-stearoyl-2-linoleoyl-gpc (18:0/18:2)	AN	7.81854	0.00453282	TRUE	NA
GCST90026067	2,3-dihydroxy-2-methylbutyrate	AN	9.17667	0.00497967	TRUE	NA
GCST90026118	Alpha-Tocopherol	AN	0.580054	0.000502242	TRUE	1.2e-60
GCST90026216	N-Acetylhistidine	AN	7.30334	0.00443793	TRUE	NA
GCST90026243	Oxalic acid	AN	13.8345	0.00541364	TRUE	NA

## Sheet: S8
Steiger filtering test result of the associations of each suggestive metabolites with Anorexia Nervosa
SNP	outcome	exposure	id.exposure	rsq.exposure	effective_n.exposure	rsq.outcome	effective_n.outcome	steiger_dir	steiger_pval
rs112316758	AN	Sphingomyelin (d18:1/20:0, d16:1/22:0)	GCST900262020	0.154133	291	0.000187963	14477	TRUE	1.57e-11
rs113652541	AN	Sphingomyelin (d18:1/20:0, d16:1/22:0)	GCST900262020	0.126674	291	0.000265275	14477	TRUE	2.22e-09
rs115133377	AN	Sphingomyelin (d18:1/20:0, d16:1/22:0)	GCST900262020	0.107681	291	7.58e-05	14477	TRUE	2.41e-08
rs116089633	AN	Sphingomyelin (d18:1/20:0, d16:1/22:0)	GCST900262020	0.100724	291	6.58e-05	14477	TRUE	7.14e-08
rs116748192	AN	Sphingomyelin (d18:1/20:0, d16:1/22:0)	GCST900262020	0.101066	291	3.24e-06	14477	TRUE	3.72e-08
rs116914758	AN	Sphingomyelin (d18:1/20:0, d16:1/22:0)	GCST900262020	0.0994837	291	3.78e-05	14477	TRUE	7.29e-08
rs117359270	AN	Sphingomyelin (d18:1/20:0, d16:1/22:0)	GCST900262020	0.101946	291	4.13e-05	14477	TRUE	4.99e-08
rs13167498	AN	Sphingomyelin (d18:1/20:0, d16:1/22:0)	GCST900262020	0.154161	291	3.41e-05	14477	TRUE	6.24e-12
rs1371545	AN	Sphingomyelin (d18:1/20:0, d16:1/22:0)	GCST900262020	0.0984953	291	4.71e-05	14477	TRUE	9.16e-08
rs139204800	AN	Sphingomyelin (d18:1/20:0, d16:1/22:0)	GCST900262020	0.0952279	291	2.35e-07	14477	TRUE	8.69e-08
rs142374514	AN	Sphingomyelin (d18:1/20:0, d16:1/22:0)	GCST900262020	0.0998078	291	1.5e-05	14477	TRUE	5.58e-08
rs144251772	AN	Sphingomyelin (d18:1/20:0, d16:1/22:0)	GCST900262020	0.102561	291	0.000102329	14477	TRUE	6.38e-08
rs17033273	AN	Sphingomyelin (d18:1/20:0, d16:1/22:0)	GCST900262020	0.0944773	291	9.98e-07	14477	TRUE	1.03e-07
rs17089777	AN	Sphingomyelin (d18:1/20:0, d16:1/22:0)	GCST900262020	0.0994663	291	1.07e-05	14477	TRUE	5.58e-08
rs17719366	AN	Sphingomyelin (d18:1/20:0, d16:1/22:0)	GCST900262020	0.105369	291	1.56e-05	14477	TRUE	2.23e-08
rs189213280	AN	Sphingomyelin (d18:1/20:0, d16:1/22:0)	GCST900262020	0.0978348	291	0.000223191	14477	TRUE	2.13e-07
rs56942085	AN	Sphingomyelin (d18:1/20:0, d16:1/22:0)	GCST900262020	0.115047	291	4.15e-05	14477	TRUE	5.66e-09
rs7248598	AN	Sphingomyelin (d18:1/20:0, d16:1/22:0)	GCST900262020	0.102548	291	1.47e-05	14477	TRUE	3.53e-08
rs72754591	AN	Sphingomyelin (d18:1/20:0, d16:1/22:0)	GCST900262020	0.100535	291	5.04e-06	14477	TRUE	4.24e-08
rs73863410	AN	Sphingomyelin (d18:1/20:0, d16:1/22:0)	GCST900262020	0.103052	291	1.4e-06	14477	TRUE	2.51e-08
rs75140676	AN	Sphingomyelin (d18:1/20:0, d16:1/22:0)	GCST900262020	0.117389	291	0.000537736	14477	TRUE	2.02e-08
rs76148551	AN	Sphingomyelin (d18:1/20:0, d16:1/22:0)	GCST900262020	0.149762	291	9.14e-05	14477	TRUE	2.09e-11
rs79315397	AN	Sphingomyelin (d18:1/20:0, d16:1/22:0)	GCST900262020	0.111057	291	3.55e-07	14477	TRUE	6.16e-09
rs79628027	AN	Sphingomyelin (d18:1/20:0, d16:1/22:0)	GCST900262020	0.0936647	291	6.09e-06	14477	TRUE	1.35e-07
rs9301201	AN	Sphingomyelin (d18:1/20:0, d16:1/22:0)	GCST900262020	0.106248	291	3.76e-06	14477	TRUE	1.58e-08
rs10216922	AN	1-stearoyl-2-linoleoyl-gpc (18:0/18:2)	GCST900262062	0.144333	291	4.54e-05	14477	TRUE	3.9e-11
rs10486804	AN	1-stearoyl-2-linoleoyl-gpc (18:0/18:2)	GCST900262062	0.107332	291	1.13e-05	14477	TRUE	1.52e-08
rs10842437	AN	1-stearoyl-2-linoleoyl-gpc (18:0/18:2)	GCST900262062	0.15967	291	0.0001105	14477	TRUE	4.09e-12
rs111591264	AN	1-stearoyl-2-linoleoyl-gpc (18:0/18:2)	GCST900262062	0.101434	291	1.61e-05	14477	TRUE	4.32e-08
rs111622467	AN	1-stearoyl-2-linoleoyl-gpc (18:0/18:2)	GCST900262062	0.155182	291	1.56e-05	14477	TRUE	4.16e-12
rs11218199	AN	1-stearoyl-2-linoleoyl-gpc (18:0/18:2)	GCST900262062	0.104863	291	4.56e-05	14477	TRUE	3.18e-08
rs114638729	AN	1-stearoyl-2-linoleoyl-gpc (18:0/18:2)	GCST900262062	0.0932873	291	5.77e-05	14477	TRUE	2.29e-07
rs115532525	AN	1-stearoyl-2-linoleoyl-gpc (18:0/18:2)	GCST900262062	0.142902	291	0.000136909	14477	TRUE	8.74e-11
rs115811481	AN	1-stearoyl-2-linoleoyl-gpc (18:0/18:2)	GCST900262062	0.148975	291	3.89e-07	14477	TRUE	8.5e-12
rs116455686	AN	1-stearoyl-2-linoleoyl-gpc (18:0/18:2)	GCST900262062	0.241722	291	0.000329255	14477	TRUE	2.34e-18
rs117240078	AN	1-stearoyl-2-linoleoyl-gpc (18:0/18:2)	GCST900262062	0.101009	291	0.000136326	14477	TRUE	9.5e-08
rs117747858	AN	1-stearoyl-2-linoleoyl-gpc (18:0/18:2)	GCST900262062	0.106006	291	0.000298977	14477	TRUE	7.15e-08
rs117955313	AN	1-stearoyl-2-linoleoyl-gpc (18:0/18:2)	GCST900262062	0.0949552	291	4.21e-06	14477	TRUE	1.05e-07
rs12201636	AN	1-stearoyl-2-linoleoyl-gpc (18:0/18:2)	GCST900262062	0.106814	291	5.39e-06	14477	TRUE	1.5e-08
rs137925307	AN	1-stearoyl-2-linoleoyl-gpc (18:0/18:2)	GCST900262062	0.102293	291	2.05e-06	14477	TRUE	2.92e-08
rs138793109	AN	1-stearoyl-2-linoleoyl-gpc (18:0/18:2)	GCST900262062	0.105234	291	3.78e-05	14477	TRUE	2.82e-08
rs138850179	AN	1-stearoyl-2-linoleoyl-gpc (18:0/18:2)	GCST900262062	0.107943	291	3.44e-06	14477	TRUE	1.18e-08
rs139218639	AN	1-stearoyl-2-linoleoyl-gpc (18:0/18:2)	GCST900262062	0.115822	291	8.25e-06	14477	TRUE	3.46e-09
rs139223765	AN	1-stearoyl-2-linoleoyl-gpc (18:0/18:2)	GCST900262062	0.11731	291	1.09e-05	14477	TRUE	2.81e-09
rs140957523	AN	1-stearoyl-2-linoleoyl-gpc (18:0/18:2)	GCST900262062	0.0986688	291	1.07e-07	14477	TRUE	4.82e-08
rs143420793	AN	1-stearoyl-2-linoleoyl-gpc (18:0/18:2)	GCST900262062	0.0961703	291	2.26e-06	14477	TRUE	8.17e-08
rs144913656	AN	1-stearoyl-2-linoleoyl-gpc (18:0/18:2)	GCST900262062	0.0962774	291	5.92e-05	14477	TRUE	1.42e-07
rs145209843	AN	1-stearoyl-2-linoleoyl-gpc (18:0/18:2)	GCST900262062	0.0938811	291	1.56e-05	14477	TRUE	1.49e-07
rs147205924	AN	1-stearoyl-2-linoleoyl-gpc (18:0/18:2)	GCST900262062	0.140815	291	1.08e-05	14477	TRUE	4.89e-11
rs148385425	AN	1-stearoyl-2-linoleoyl-gpc (18:0/18:2)	GCST900262062	0.151722	291	3.08e-05	14477	TRUE	9.29e-12
rs149261628	AN	1-stearoyl-2-linoleoyl-gpc (18:0/18:2)	GCST900262062	0.136372	291	1.03e-06	14477	TRUE	8.24e-11
rs149667048	AN	1-stearoyl-2-linoleoyl-gpc (18:0/18:2)	GCST900262062	0.106758	291	0.000205111	14477	TRUE	4.79e-08
rs149674641	AN	1-stearoyl-2-linoleoyl-gpc (18:0/18:2)	GCST900262062	0.0963645	291	0.000386951	14477	TRUE	4.11e-07
rs149731492	AN	1-stearoyl-2-linoleoyl-gpc (18:0/18:2)	GCST900262062	0.127681	291	4.48e-06	14477	TRUE	4.21e-10
rs149931646	AN	1-stearoyl-2-linoleoyl-gpc (18:0/18:2)	GCST900262062	0.101251	291	0.0001227	14477	TRUE	8.64e-08
rs16909913	AN	1-stearoyl-2-linoleoyl-gpc (18:0/18:2)	GCST900262062	0.124267	291	0.000290133	14477	TRUE	3.57e-09
rs17200740	AN	1-stearoyl-2-linoleoyl-gpc (18:0/18:2)	GCST900262062	0.0951053	291	1.78e-05	14477	TRUE	1.25e-07
rs17448679	AN	1-stearoyl-2-linoleoyl-gpc (18:0/18:2)	GCST900262062	0.109853	291	0.000197196	14477	TRUE	2.82e-08
rs184347740	AN	1-stearoyl-2-linoleoyl-gpc (18:0/18:2)	GCST900262062	0.110028	291	4.25e-05	14477	TRUE	1.32e-08
rs185363289	AN	1-stearoyl-2-linoleoyl-gpc (18:0/18:2)	GCST900262062	0.0968717	291	4.17e-07	14477	TRUE	6.71e-08
rs186460288	AN	1-stearoyl-2-linoleoyl-gpc (18:0/18:2)	GCST900262062	0.105316	291	4.44e-06	14477	TRUE	1.88e-08
rs1932593	AN	1-stearoyl-2-linoleoyl-gpc (18:0/18:2)	GCST900262062	0.146905	291	8.78e-05	14477	TRUE	3.36e-11
rs35488028	AN	1-stearoyl-2-linoleoyl-gpc (18:0/18:2)	GCST900262062	0.120617	291	1.22e-08	14477	TRUE	1.15e-09
rs35678298	AN	1-stearoyl-2-linoleoyl-gpc (18:0/18:2)	GCST900262062	0.117147	291	1.62e-05	14477	TRUE	3.11e-09
rs35904073	AN	1-stearoyl-2-linoleoyl-gpc (18:0/18:2)	GCST900262062	0.15266	291	1.58e-06	14477	TRUE	4.74e-12
rs4674985	AN	1-stearoyl-2-linoleoyl-gpc (18:0/18:2)	GCST900262062	0.0992729	291	0.000120274	14477	TRUE	1.18e-07
rs4915446	AN	1-stearoyl-2-linoleoyl-gpc (18:0/18:2)	GCST900262062	0.164518	291	6.05e-05	14477	TRUE	1.24e-12
rs62240110	AN	1-stearoyl-2-linoleoyl-gpc (18:0/18:2)	GCST900262062	0.118842	291	1.42e-05	14477	TRUE	2.27e-09
rs62395309	AN	1-stearoyl-2-linoleoyl-gpc (18:0/18:2)	GCST900262062	0.160087	291	0.000381809	14477	TRUE	1.1e-11
rs72645956	AN	1-stearoyl-2-linoleoyl-gpc (18:0/18:2)	GCST900262062	0.142141	291	2.46e-05	14477	TRUE	4.68e-11
rs75060793	AN	1-stearoyl-2-linoleoyl-gpc (18:0/18:2)	GCST900262062	0.126751	291	0.000150178	14477	TRUE	1.44e-09
rs76044751	AN	1-stearoyl-2-linoleoyl-gpc (18:0/18:2)	GCST900262062	0.0997567	291	7.58e-06	14477	TRUE	5.06e-08
rs77213545	AN	1-stearoyl-2-linoleoyl-gpc (18:0/18:2)	GCST900262062	0.138986	291	1.21e-08	14477	TRUE	4.7e-11
rs77516921	AN	1-stearoyl-2-linoleoyl-gpc (18:0/18:2)	GCST900262062	0.097229	291	4.25e-05	14477	TRUE	1.09e-07
rs78258653	AN	1-stearoyl-2-linoleoyl-gpc (18:0/18:2)	GCST900262062	0.0984416	291	8.79e-06	14477	TRUE	6.42e-08
rs78268551	AN	1-stearoyl-2-linoleoyl-gpc (18:0/18:2)	GCST900262062	0.166137	291	3.09e-06	14477	TRUE	4.42e-13
rs78276863	AN	1-stearoyl-2-linoleoyl-gpc (18:0/18:2)	GCST900262062	0.142345	291	1.18e-06	14477	TRUE	2.91e-11
rs78332234	AN	1-stearoyl-2-linoleoyl-gpc (18:0/18:2)	GCST900262062	0.165527	291	5.92e-06	14477	TRUE	5.37e-13
rs78390870	AN	1-stearoyl-2-linoleoyl-gpc (18:0/18:2)	GCST900262062	0.103518	291	3.72e-05	14477	TRUE	3.73e-08
rs78436628	AN	1-stearoyl-2-linoleoyl-gpc (18:0/18:2)	GCST900262062	0.0952795	291	0.000156576	14477	TRUE	2.58e-07
rs78850479	AN	1-stearoyl-2-linoleoyl-gpc (18:0/18:2)	GCST900262062	0.107752	291	0.000359342	14477	TRUE	6.32e-08
rs79408858	AN	1-stearoyl-2-linoleoyl-gpc (18:0/18:2)	GCST900262062	0.0987379	291	1.1e-05	14477	TRUE	6.32e-08
rs79440814	AN	1-stearoyl-2-linoleoyl-gpc (18:0/18:2)	GCST900262062	0.0968453	291	9.65e-05	14477	TRUE	1.57e-07
rs80203716	AN	1-stearoyl-2-linoleoyl-gpc (18:0/18:2)	GCST900262062	0.103259	291	1.5e-05	14477	TRUE	3.14e-08
rs8083687	AN	1-stearoyl-2-linoleoyl-gpc (18:0/18:2)	GCST900262062	0.115876	291	0.000260428	14477	TRUE	1.29e-08
rs964839	AN	1-stearoyl-2-linoleoyl-gpc (18:0/18:2)	GCST900262062	0.101784	291	2.89e-06	14477	TRUE	3.27e-08
rs10047684	AN	2,3−dihydroxy−2−methylbutyrate	GCST900262067	0.103256	291	0.000184689	14477	TRUE	7.89e-08
rs10243660	AN	2,3−dihydroxy−2−methylbutyrate	GCST900262067	0.0962816	291	3.58e-06	14477	TRUE	8.32e-08
rs10966112	AN	2,3−dihydroxy−2−methylbutyrate	GCST900262067	0.151759	291	6.13e-05	14477	TRUE	1.2e-11
rs111987798	AN	2,3−dihydroxy−2−methylbutyrate	GCST900262067	0.10783	291	3.36e-05	14477	TRUE	1.77e-08
rs113108005	AN	2,3−dihydroxy−2−methylbutyrate	GCST900262067	0.104494	291	3.28e-05	14477	TRUE	3.06e-08
rs113480175	AN	2,3−dihydroxy−2−methylbutyrate	GCST900262067	0.11661	291	5.55e-06	14477	TRUE	2.87e-09
rs113970360	AN	2,3−dihydroxy−2−methylbutyrate	GCST900262067	0.107485	291	2.82e-05	14477	TRUE	1.79e-08
rs114064433	AN	2,3−dihydroxy−2−methylbutyrate	GCST900262067	0.0970562	291	3.93e-05	14477	TRUE	1.1e-07
rs114267112	AN	2,3−dihydroxy−2−methylbutyrate	GCST900262067	0.0959302	291	1.14e-05	14477	TRUE	1.01e-07
rs114924859	AN	2,3−dihydroxy−2−methylbutyrate	GCST900262067	0.10713	291	6.16e-06	14477	TRUE	1.44e-08
rs115476842	AN	2,3−dihydroxy−2−methylbutyrate	GCST900262067	0.125072	291	0.000270234	14477	TRUE	2.94e-09
rs115611622	AN	2,3−dihydroxy−2−methylbutyrate	GCST900262067	0.10522	291	2.86e-06	14477	TRUE	1.84e-08
rs116192341	AN	2,3−dihydroxy−2−methylbutyrate	GCST900262067	0.10295	291	5.34e-07	14477	TRUE	2.45e-08
rs116279156	AN	2,3−dihydroxy−2−methylbutyrate	GCST900262067	0.185672	291	0.000417439	14477	TRUE	1.33e-13
rs117029811	AN	2,3−dihydroxy−2−methylbutyrate	GCST900262067	0.188121	291	0.000475765	14477	TRUE	1.02e-13
rs117110907	AN	2,3−dihydroxy−2−methylbutyrate	GCST900262067	0.106883	291	3.47e-05	14477	TRUE	2.09e-08
rs117645803	AN	2,3−dihydroxy−2−methylbutyrate	GCST900262067	0.10955	291	0.000512997	14477	TRUE	6.71e-08
rs117750027	AN	2,3−dihydroxy−2−methylbutyrate	GCST900262067	0.12491	291	5.06e-05	14477	TRUE	1.15e-09
rs11913698	AN	2,3−dihydroxy−2−methylbutyrate	GCST900262067	0.101376	291	4.7e-06	14477	TRUE	3.66e-08
rs12158982	AN	2,3−dihydroxy−2−methylbutyrate	GCST900262067	0.112832	291	3.08e-06	14477	TRUE	5.13e-09
rs12721041	AN	2,3−dihydroxy−2−methylbutyrate	GCST900262067	0.118504	291	3.47e-05	14477	TRUE	2.99e-09
rs138070869	AN	2,3−dihydroxy−2−methylbutyrate	GCST900262067	0.10064	291	2.26e-06	14477	TRUE	3.88e-08
rs138208198	AN	2,3−dihydroxy−2−methylbutyrate	GCST900262067	0.101227	291	2.9e-06	14477	TRUE	3.59e-08
rs138574821	AN	2,3−dihydroxy−2−methylbutyrate	GCST900262067	0.095391	291	9.34e-07	14477	TRUE	8.85e-08
rs138872789	AN	2,3−dihydroxy−2−methylbutyrate	GCST900262067	0.108061	291	2.63e-05	14477	TRUE	1.6e-08
rs140709442	AN	2,3−dihydroxy−2−methylbutyrate	GCST900262067	0.0984747	291	7.24e-05	14477	TRUE	1.07e-07
rs144281887	AN	2,3−dihydroxy−2−methylbutyrate	GCST900262067	0.199883	291	2.25e-05	14477	TRUE	1.2e-15
rs144373328	AN	2,3−dihydroxy−2−methylbutyrate	GCST900262067	0.153138	291	5.63e-05	14477	TRUE	9.09e-12
rs145295078	AN	2,3−dihydroxy−2−methylbutyrate	GCST900262067	0.107117	291	6.88e-06	14477	TRUE	1.46e-08
rs146021462	AN	2,3−dihydroxy−2−methylbutyrate	GCST900262067	0.120648	291	6.3e-06	14477	TRUE	1.47e-09
rs146791743	AN	2,3−dihydroxy−2−methylbutyrate	GCST900262067	0.102608	291	4.02e-05	14477	TRUE	4.43e-08
rs147607182	AN	2,3−dihydroxy−2−methylbutyrate	GCST900262067	0.16087	291	1.4e-05	14477	TRUE	1.46e-12
rs148487985	AN	2,3−dihydroxy−2−methylbutyrate	GCST900262067	0.111792	291	2.78e-05	14477	TRUE	8.68e-09
rs149082401	AN	2,3−dihydroxy−2−methylbutyrate	GCST900262067	0.115114	291	0.00027742	14477	TRUE	1.54e-08
rs150627067	AN	2,3−dihydroxy−2−methylbutyrate	GCST900262067	0.100099	291	9.61e-05	14477	TRUE	9.26e-08
rs150677788	AN	2,3−dihydroxy−2−methylbutyrate	GCST900262067	0.166486	291	3.06e-06	14477	TRUE	4.14e-13
rs150706648	AN	2,3−dihydroxy−2−methylbutyrate	GCST900262067	0.109101	291	1.69e-05	14477	TRUE	1.21e-08
rs150972510	AN	2,3−dihydroxy−2−methylbutyrate	GCST900262067	0.101053	291	5.56e-08	14477	TRUE	3.21e-08
rs150995400	AN	2,3−dihydroxy−2−methylbutyrate	GCST900262067	0.0962362	291	4.25e-05	14477	TRUE	1.28e-07
rs151039694	AN	2,3−dihydroxy−2−methylbutyrate	GCST900262067	0.0976224	291	0.000118892	14477	TRUE	1.53e-07
rs151125078	AN	2,3−dihydroxy−2−methylbutyrate	GCST900262067	0.117219	291	0.000128505	14477	TRUE	6.44e-09
rs17130143	AN	2,3−dihydroxy−2−methylbutyrate	GCST900262067	0.111849	291	2.51e-05	14477	TRUE	8.38e-09
rs34127339	AN	2,3−dihydroxy−2−methylbutyrate	GCST900262067	0.133289	291	7.03e-07	14477	TRUE	1.38e-10
rs35374828	AN	2,3−dihydroxy−2−methylbutyrate	GCST900262067	0.147567	291	3.94e-05	14477	TRUE	2.1e-11
rs550374	AN	2,3−dihydroxy−2−methylbutyrate	GCST900262067	0.217201	291	7.98e-05	14477	TRUE	7.67e-17
rs55924610	AN	2,3−dihydroxy−2−methylbutyrate	GCST900262067	0.12611	291	4.21e-05	14477	TRUE	8.78e-10
rs56072663	AN	2,3−dihydroxy−2−methylbutyrate	GCST900262067	0.0953425	291	0.000236721	14477	TRUE	3.3e-07
rs56268212	AN	2,3−dihydroxy−2−methylbutyrate	GCST900262067	0.113804	291	5.39e-07	14477	TRUE	3.92e-09
rs57638502	AN	2,3−dihydroxy−2−methylbutyrate	GCST900262067	0.143235	291	7.23e-05	14477	TRUE	5.77e-11
rs59043440	AN	2,3−dihydroxy−2−methylbutyrate	GCST900262067	0.110578	291	0.000156179	14477	TRUE	2.16e-08
rs61745850	AN	2,3−dihydroxy−2−methylbutyrate	GCST900262067	0.123117	291	1.07e-07	14477	TRUE	7.63e-10
rs61897427	AN	2,3−dihydroxy−2−methylbutyrate	GCST900262067	0.0966682	291	1.79e-08	14477	TRUE	6.62e-08
rs62010246	AN	2,3−dihydroxy−2−methylbutyrate	GCST900262067	0.1296	291	0.00012663	14477	TRUE	8.04e-10
rs62201052	AN	2,3−dihydroxy−2−methylbutyrate	GCST900262067	0.100175	291	5.03e-05	14477	TRUE	7.1e-08
rs62309949	AN	2,3−dihydroxy−2−methylbutyrate	GCST900262067	0.110769	291	0.000230822	14477	TRUE	2.72e-08
rs6918750	AN	2,3−dihydroxy−2−methylbutyrate	GCST900262067	0.106939	291	4.17e-06	14477	TRUE	1.42e-08
rs71645596	AN	2,3−dihydroxy−2−methylbutyrate	GCST900262067	0.120881	291	0.000183419	14477	TRUE	4.38e-09
rs73008033	AN	2,3−dihydroxy−2−methylbutyrate	GCST900262067	0.0966311	291	5.78e-06	14477	TRUE	8.23e-08
rs73048566	AN	2,3−dihydroxy−2−methylbutyrate	GCST900262067	0.0960665	291	1.32e-05	14477	TRUE	1.01e-07
rs73056476	AN	2,3−dihydroxy−2−methylbutyrate	GCST900262067	0.0946823	291	1.67e-08	14477	TRUE	9.21e-08
rs73753019	AN	2,3−dihydroxy−2−methylbutyrate	GCST900262067	0.103214	291	4.75e-05	14477	TRUE	4.23e-08
rs73776951	AN	2,3−dihydroxy−2−methylbutyrate	GCST900262067	0.106812	291	6.54e-07	14477	TRUE	1.29e-08
rs74644698	AN	2,3−dihydroxy−2−methylbutyrate	GCST900262067	0.12405	291	0.000248719	14477	TRUE	3.25e-09
rs75323187	AN	2,3−dihydroxy−2−methylbutyrate	GCST900262067	0.14463	291	1.06e-05	14477	TRUE	2.49e-11
rs75432732	AN	2,3−dihydroxy−2−methylbutyrate	GCST900262067	0.128249	291	5.41e-05	14477	TRUE	6.69e-10
rs76275855	AN	2,3−dihydroxy−2−methylbutyrate	GCST900262067	0.120756	291	1.91e-06	14477	TRUE	1.28e-09
rs76976346	AN	2,3−dihydroxy−2−methylbutyrate	GCST900262067	0.110303	291	3.33e-05	14477	TRUE	1.17e-08
rs77052938	AN	2,3−dihydroxy−2−methylbutyrate	GCST900262067	0.111367	291	1.28e-06	14477	TRUE	6.17e-09
rs77344375	AN	2,3−dihydroxy−2−methylbutyrate	GCST900262067	0.15063	291	2.34e-05	14477	TRUE	1.04e-11
rs77711909	AN	2,3−dihydroxy−2−methylbutyrate	GCST900262067	0.122389	291	5.27e-05	14477	TRUE	1.79e-09
rs78332785	AN	2,3−dihydroxy−2−methylbutyrate	GCST900262067	0.164036	291	1.48e-05	14477	TRUE	8.37e-13
rs78706785	AN	2,3−dihydroxy−2−methylbutyrate	GCST900262067	0.111078	291	4.63e-05	14477	TRUE	1.14e-08
rs116455686	AN	Alpha-Tocopherol	GCST900262118	0.124717	291	0.000329255	14477	TRUE	3.71e-09
rs13380248	AN	Alpha-Tocopherol	GCST900262118	0.115031	291	0.000136937	14477	TRUE	9.6e-09
rs138850179	AN	Alpha-Tocopherol	GCST900262118	0.0982752	291	3.44e-06	14477	TRUE	5.95e-08
rs148385425	AN	Alpha-Tocopherol	GCST900262118	0.112706	291	3.08e-05	14477	TRUE	7.66e-09
rs79962281	AN	Alpha-Tocopherol	GCST900262118	0.0966934	291	1.57e-06	14477	TRUE	7.32e-08
rs112177347	AN	N-Acetylhistidine	GCST90026216	0.12197	291	1.83e-07	14477	TRUE	9.4e-10
rs112551206	AN	N-Acetylhistidine	GCST90026216	0.11346	291	3.71e-06	14477	TRUE	4.69e-09
rs116255052	AN	N-Acetylhistidine	GCST90026216	0.112546	291	0.000107021	14477	TRUE	1.27e-08
rs116384415	AN	N-Acetylhistidine	GCST90026216	0.118198	291	5.91e-05	14477	TRUE	3.78e-09
rs116911771	AN	N-Acetylhistidine	GCST90026216	0.143058	291	0.000162481	14477	TRUE	9.56e-11
rs117339283	AN	N-Acetylhistidine	GCST90026216	0.124011	291	1.22e-05	14477	TRUE	9.15e-10
rs117446172	AN	N-Acetylhistidine	GCST90026216	0.0989379	291	0.000108895	14477	TRUE	1.19e-07
rs117929305	AN	N-Acetylhistidine	GCST90026216	0.0974797	291	5.58e-09	14477	TRUE	5.75e-08
rs11955652	AN	N-Acetylhistidine	GCST90026216	0.102025	291	8.8e-05	14477	TRUE	6.5e-08
rs12023908	AN	N-Acetylhistidine	GCST90026216	0.138675	291	4.66e-05	14477	TRUE	1.05e-10
rs12047252	AN	N-Acetylhistidine	GCST90026216	0.179783	291	3.06e-06	14477	TRUE	3.57e-14
rs12508104	AN	N-Acetylhistidine	GCST90026216	0.108355	291	3.02e-05	14477	TRUE	1.58e-08
rs140290934	AN	N-Acetylhistidine	GCST90026216	0.102306	291	4.63e-08	14477	TRUE	2.6e-08
rs141671457	AN	N-Acetylhistidine	GCST90026216	0.0933706	291	6.24e-06	14477	TRUE	1.42e-07
rs143432169	AN	N-Acetylhistidine	GCST90026216	0.121828	291	1.94e-06	14477	TRUE	1.07e-09
rs145555553	AN	N-Acetylhistidine	GCST90026216	0.123143	291	7.94e-06	14477	TRUE	9.89e-10
rs148740324	AN	N-Acetylhistidine	GCST90026216	0.0942161	291	3.14e-05	14477	TRUE	1.64e-07
rs148942249	AN	N-Acetylhistidine	GCST90026216	0.136193	291	0.000173688	14477	TRUE	3.24e-10
rs150835047	AN	N-Acetylhistidine	GCST90026216	0.121025	291	6.47e-05	14477	TRUE	2.44e-09
rs17069571	AN	N-Acetylhistidine	GCST90026216	0.137475	291	8.21e-06	14477	TRUE	8.35e-11
rs17422794	AN	N-Acetylhistidine	GCST90026216	0.0991866	291	3.89e-05	14477	TRUE	7.72e-08
rs180964234	AN	N-Acetylhistidine	GCST90026216	0.115666	291	0.000321916	14477	TRUE	1.6e-08
rs189384883	AN	N-Acetylhistidine	GCST90026216	0.0967655	291	4.96e-08	14477	TRUE	6.56e-08
rs189533058	AN	N-Acetylhistidine	GCST90026216	0.101142	291	0.000385926	14477	TRUE	1.93e-07
rs1944869	AN	N-Acetylhistidine	GCST90026216	0.140723	291	1.51e-05	14477	TRUE	5.31e-11
rs2283292	AN	N-Acetylhistidine	GCST90026216	0.146021	291	1.38e-06	14477	TRUE	1.53e-11
rs28836277	AN	N-Acetylhistidine	GCST90026216	0.11123	291	0.000588628	14477	TRUE	5.98e-08
rs41561214	AN	N-Acetylhistidine	GCST90026216	0.0981865	291	3.42e-05	14477	TRUE	8.77e-08
rs55950087	AN	N-Acetylhistidine	GCST90026216	0.143042	291	8.35e-05	14477	TRUE	6.4e-11
rs56048954	AN	N-Acetylhistidine	GCST90026216	0.147675	291	7.45e-06	14477	TRUE	1.37e-11
rs56150630	AN	N-Acetylhistidine	GCST90026216	0.10279	291	4.27e-06	14477	TRUE	2.86e-08
rs56840803	AN	N-Acetylhistidine	GCST90026216	0.134282	291	3.22e-05	14477	TRUE	1.98e-10
rs58476720	AN	N-Acetylhistidine	GCST90026216	0.109477	291	2.62e-07	14477	TRUE	7.98e-09
rs61068452	AN	N-Acetylhistidine	GCST90026216	0.0933131	291	4.52e-05	14477	TRUE	2.11e-07
rs61731321	AN	N-Acetylhistidine	GCST90026216	0.350482	291	3.96e-05	14477	TRUE	8.91e-30
rs61920526	AN	N-Acetylhistidine	GCST90026216	0.109779	291	4.98e-05	14477	TRUE	1.45e-08
rs62091380	AN	N-Acetylhistidine	GCST90026216	0.160881	291	1.64e-05	14477	TRUE	1.52e-12
rs62388286	AN	N-Acetylhistidine	GCST90026216	0.0985947	291	2.24e-05	14477	TRUE	7.39e-08
rs62464177	AN	N-Acetylhistidine	GCST90026216	0.119056	291	5.63e-05	14477	TRUE	3.21e-09
rs72919436	AN	N-Acetylhistidine	GCST90026216	0.111726	291	3.82e-07	14477	TRUE	5.51e-09
rs74776593	AN	N-Acetylhistidine	GCST90026216	0.107147	291	5.9e-06	14477	TRUE	1.43e-08
rs75546175	AN	N-Acetylhistidine	GCST90026216	0.114418	291	0.000203935	14477	TRUE	1.37e-08
rs75682021	AN	N-Acetylhistidine	GCST90026216	0.0989203	291	8.63e-07	14477	TRUE	4.9e-08
rs76338234	AN	N-Acetylhistidine	GCST90026216	0.141931	291	3.96e-05	14477	TRUE	5.64e-11
rs76791496	AN	N-Acetylhistidine	GCST90026216	0.0941196	291	8.53e-05	14477	TRUE	2.32e-07
rs77256650	AN	N-Acetylhistidine	GCST90026216	0.135793	291	0.000121969	14477	TRUE	2.75e-10
rs77415164	AN	N-Acetylhistidine	GCST90026216	0.106647	291	0.000108792	14477	TRUE	3.37e-08
rs77741240	AN	N-Acetylhistidine	GCST90026216	0.107767	291	0.000349679	14477	TRUE	6.15e-08
rs77799510	AN	N-Acetylhistidine	GCST90026216	0.128866	291	3.2e-06	14477	TRUE	3.31e-10
rs78364259	AN	N-Acetylhistidine	GCST90026216	0.16046	291	0.000660036	14477	TRUE	2.1e-11
rs79284922	AN	N-Acetylhistidine	GCST90026216	0.0970286	291	2.62e-07	14477	TRUE	6.46e-08
rs79463544	AN	N-Acetylhistidine	GCST90026216	0.118665	291	0.000160032	14477	TRUE	5.78e-09
rs8032245	AN	N-Acetylhistidine	GCST90026216	0.103738	291	3.6e-07	14477	TRUE	2.12e-08
rs9562419	AN	N-Acetylhistidine	GCST90026216	0.10611	291	1.1e-06	14477	TRUE	1.49e-08
rs9777369	AN	N-Acetylhistidine	GCST90026216	0.102101	291	1.92e-05	14477	TRUE	4e-08
rs9915124	AN	N-Acetylhistidine	GCST90026216	0.1174	291	1.75e-05	14477	TRUE	3.03e-09
rs113347481	AN	Oxalate (ethanedioate)	GCST90026243	0.0970111	291	0.000176828	14477	TRUE	2.1e-07
rs113669818	AN	Oxalate (ethanedioate)	GCST90026243	0.134574	291	7.84e-06	14477	TRUE	1.37e-10
rs114207878	AN	Oxalate (ethanedioate)	GCST90026243	0.0970275	291	2.32e-07	14477	TRUE	6.44e-08
rs114644013	AN	Oxalate (ethanedioate)	GCST90026243	0.115984	291	4.88e-06	14477	TRUE	3.15e-09
rs115757213	AN	Oxalate (ethanedioate)	GCST90026243	0.126168	291	1.61e-06	14477	TRUE	4.99e-10
rs115998140	AN	Oxalate (ethanedioate)	GCST90026243	0.134571	291	1.08e-05	14477	TRUE	1.45e-10
rs116768603	AN	Oxalate (ethanedioate)	GCST90026243	0.152911	291	0.000110017	14477	TRUE	1.34e-11
rs117052016	AN	Oxalate (ethanedioate)	GCST90026243	0.0990121	291	1.91e-05	14477	TRUE	6.67e-08
rs11710209	AN	Oxalate (ethanedioate)	GCST90026243	0.120064	291	8.76e-06	14477	TRUE	1.7e-09
rs117165863	AN	Oxalate (ethanedioate)	GCST90026243	0.141744	291	7.99e-06	14477	TRUE	3.94e-11
rs117227691	AN	Oxalate (ethanedioate)	GCST90026243	0.116773	291	3.57e-05	14477	TRUE	4.04e-09
rs117571316	AN	Oxalate (ethanedioate)	GCST90026243	0.101664	291	1.5e-05	14477	TRUE	4.1e-08
rs117706319	AN	Oxalate (ethanedioate)	GCST90026243	0.104702	291	2.9e-05	14477	TRUE	2.86e-08
rs117913421	AN	Oxalate (ethanedioate)	GCST90026243	0.100081	291	1.39e-05	14477	TRUE	5.26e-08
rs117975477	AN	Oxalate (ethanedioate)	GCST90026243	0.121755	291	1.91e-05	14477	TRUE	1.47e-09
rs118027537	AN	Oxalate (ethanedioate)	GCST90026243	0.211823	291	8.16e-05	14477	TRUE	2.21e-16
rs11922304	AN	Oxalate (ethanedioate)	GCST90026243	0.126863	291	2.14e-05	14477	TRUE	6.33e-10
rs12196807	AN	Oxalate (ethanedioate)	GCST90026243	0.10164	291	9.65e-06	14477	TRUE	3.83e-08
rs12454633	AN	Oxalate (ethanedioate)	GCST90026243	0.0946062	291	2.19e-05	14477	TRUE	1.42e-07
rs138142799	AN	Oxalate (ethanedioate)	GCST90026243	0.100922	291	3.27e-05	14477	TRUE	5.52e-08
rs139013298	AN	Oxalate (ethanedioate)	GCST90026243	0.145735	291	6.91e-05	14477	TRUE	3.65e-11
rs139561734	AN	Oxalate (ethanedioate)	GCST90026243	0.106832	291	4.91e-05	14477	TRUE	2.35e-08
rs1399998	AN	Oxalate (ethanedioate)	GCST90026243	0.192626	291	3.91e-05	14477	TRUE	5.84e-15
rs140259912	AN	Oxalate (ethanedioate)	GCST90026243	0.0973497	291	8.35e-07	14477	TRUE	6.35e-08
rs140407951	AN	Oxalate (ethanedioate)	GCST90026243	0.148668	291	5.19e-05	14477	TRUE	1.93e-11
rs140589682	AN	Oxalate (ethanedioate)	GCST90026243	0.10614	291	0.000176891	14477	TRUE	4.81e-08
rs140756682	AN	Oxalate (ethanedioate)	GCST90026243	0.099503	291	7.15e-06	14477	TRUE	5.24e-08
rs141073741	AN	Oxalate (ethanedioate)	GCST90026243	0.104452	291	6.67e-05	14477	TRUE	3.89e-08
rs141568393	AN	Oxalate (ethanedioate)	GCST90026243	0.121101	291	3.13e-05	14477	TRUE	1.87e-09
rs142008161	AN	Oxalate (ethanedioate)	GCST90026243	0.131284	291	4.12e-05	14477	TRUE	3.6e-10
rs142970317	AN	Oxalate (ethanedioate)	GCST90026243	0.170876	291	3.96e-05	14477	TRUE	3.27e-13
rs143065712	AN	Oxalate (ethanedioate)	GCST90026243	0.0974591	291	6.43e-05	14477	TRUE	1.21e-07
rs143116985	AN	Oxalate (ethanedioate)	GCST90026243	0.0946821	291	4.38e-06	14477	TRUE	1.1e-07
rs143519306	AN	Oxalate (ethanedioate)	GCST90026243	0.129222	291	0.000341111	14477	TRUE	1.82e-09
rs144259311	AN	Oxalate (ethanedioate)	GCST90026243	0.130619	291	1.71e-05	14477	TRUE	3.15e-10
rs144580260	AN	Oxalate (ethanedioate)	GCST90026243	0.149481	291	0.000107803	14477	TRUE	2.41e-11
rs145119123	AN	Oxalate (ethanedioate)	GCST90026243	0.102396	291	2.26e-05	14477	TRUE	3.95e-08
rs145672203	AN	Oxalate (ethanedioate)	GCST90026243	0.103606	291	2.76e-05	14477	TRUE	3.39e-08
rs146081669	AN	Oxalate (ethanedioate)	GCST90026243	0.0937093	291	5.83e-05	14477	TRUE	2.15e-07
rs146343188	AN	Oxalate (ethanedioate)	GCST90026243	0.108103	291	6e-05	14477	TRUE	2.05e-08
rs146476228	AN	Oxalate (ethanedioate)	GCST90026243	0.101989	291	0.000450051	14477	TRUE	1.95e-07
rs146787559	AN	Oxalate (ethanedioate)	GCST90026243	0.1226	291	5.89e-05	14477	TRUE	1.8e-09
rs146808481	AN	Oxalate (ethanedioate)	GCST90026243	0.0953717	291	0.000142814	14477	TRUE	2.42e-07
rs147112170	AN	Oxalate (ethanedioate)	GCST90026243	0.129814	291	2.78e-06	14477	TRUE	2.77e-10
rs147412044	AN	Oxalate (ethanedioate)	GCST90026243	0.19624	291	9.29e-05	14477	TRUE	4.66e-15
rs147589962	AN	Oxalate (ethanedioate)	GCST90026243	0.117925	291	3.9e-05	14477	TRUE	3.42e-09
rs147668310	AN	Oxalate (ethanedioate)	GCST90026243	0.108705	291	1.31e-05	14477	TRUE	1.24e-08
rs147668949	AN	Oxalate (ethanedioate)	GCST90026243	0.203388	291	5.69e-05	14477	TRUE	9.06e-16
rs148196008	AN	Oxalate (ethanedioate)	GCST90026243	0.103333	291	0.000109777	14477	TRUE	5.82e-08
rs148405405	AN	Oxalate (ethanedioate)	GCST90026243	0.216073	291	9.6e-06	14477	TRUE	4.16e-17
rs149019719	AN	Oxalate (ethanedioate)	GCST90026243	0.159797	291	2.93e-05	14477	TRUE	2.17e-12
rs149277200	AN	Oxalate (ethanedioate)	GCST90026243	0.139572	291	6.49e-10	14477	TRUE	4.2e-11
rs149442674	AN	Oxalate (ethanedioate)	GCST90026243	0.110183	291	6.78e-05	14477	TRUE	1.52e-08
rs149904108	AN	Oxalate (ethanedioate)	GCST90026243	0.156665	291	2.32e-06	14477	TRUE	2.39e-12
rs150674662	AN	Oxalate (ethanedioate)	GCST90026243	0.144432	291	0.000138835	14477	TRUE	6.78e-11
rs1536089	AN	Oxalate (ethanedioate)	GCST90026243	0.156494	291	4.79e-06	14477	TRUE	2.67e-12
rs16849094	AN	Oxalate (ethanedioate)	GCST90026243	0.105133	291	0.000122961	14477	TRUE	4.6e-08
rs184378705	AN	Oxalate (ethanedioate)	GCST90026243	0.0996473	291	1.44e-05	14477	TRUE	5.69e-08
rs190355005	AN	Oxalate (ethanedioate)	GCST90026243	0.103154	291	1.08e-06	14477	TRUE	2.44e-08
rs190820431	AN	Oxalate (ethanedioate)	GCST90026243	0.115814	291	3.28e-05	14477	TRUE	4.63e-09
rs191871148	AN	Oxalate (ethanedioate)	GCST90026243	0.134121	291	4.57e-05	14477	TRUE	2.3e-10
rs28735184	AN	Oxalate (ethanedioate)	GCST90026243	0.158733	291	0.000104674	14477	TRUE	4.66e-12
rs34565347	AN	Oxalate (ethanedioate)	GCST90026243	0.163594	291	6.93e-07	14477	TRUE	6.26e-13
rs35183656	AN	Oxalate (ethanedioate)	GCST90026243	0.117359	291	5.62e-05	14477	TRUE	4.27e-09
rs3741975	AN	Oxalate (ethanedioate)	GCST90026243	0.094511	291	7.32e-07	14477	TRUE	1.01e-07
rs4785435	AN	Oxalate (ethanedioate)	GCST90026243	0.0977322	291	4.1e-05	14477	TRUE	9.95e-08
rs508045	AN	Oxalate (ethanedioate)	GCST90026243	0.104171	291	4.43e-06	14477	TRUE	2.28e-08
rs56366119	AN	Oxalate (ethanedioate)	GCST90026243	0.0968628	291	1.88e-06	14477	TRUE	7.19e-08
rs59633643	AN	Oxalate (ethanedioate)	GCST90026243	0.165366	291	0.000273556	14477	TRUE	3.07e-12
rs6043823	AN	Oxalate (ethanedioate)	GCST90026243	0.10065	291	1.2e-05	14477	TRUE	4.67e-08
rs61760664	AN	Oxalate (ethanedioate)	GCST90026243	0.101887	291	1.01e-06	14477	TRUE	3e-08
rs62171043	AN	Oxalate (ethanedioate)	GCST90026243	0.093407	291	3.45e-06	14477	TRUE	1.33e-07
rs71447921	AN	Oxalate (ethanedioate)	GCST90026243	0.128039	291	2.94e-06	14477	TRUE	3.79e-10
rs72640960	AN	Oxalate (ethanedioate)	GCST90026243	0.0987219	291	4.09e-07	14477	TRUE	4.93e-08
rs72666816	AN	Oxalate (ethanedioate)	GCST90026243	0.132425	291	4.91e-06	14477	TRUE	1.87e-10
rs72669893	AN	Oxalate (ethanedioate)	GCST90026243	0.12234	291	1.64e-05	14477	TRUE	1.29e-09
rs72748927	AN	Oxalate (ethanedioate)	GCST90026243	0.0987049	291	5.38e-05	14477	TRUE	9.24e-08
rs73122517	AN	Oxalate (ethanedioate)	GCST90026243	0.119737	291	4.13e-06	14477	TRUE	1.63e-09
rs73221403	AN	Oxalate (ethanedioate)	GCST90026243	0.135669	291	0.000161604	14477	TRUE	3.36e-10
rs74956109	AN	Oxalate (ethanedioate)	GCST90026243	0.10062	291	5.89e-05	14477	TRUE	6.97e-08
rs75036967	AN	Oxalate (ethanedioate)	GCST90026243	0.123748	291	0.000242929	14477	TRUE	3.36e-09
rs75088737	AN	Oxalate (ethanedioate)	GCST90026243	0.0973104	291	0.000230921	14477	TRUE	2.37e-07
rs75451917	AN	Oxalate (ethanedioate)	GCST90026243	0.113981	291	2.37e-06	14477	TRUE	4.13e-09
rs7601405	AN	Oxalate (ethanedioate)	GCST90026243	0.103193	291	2.07e-06	14477	TRUE	2.52e-08
rs76085859	AN	Oxalate (ethanedioate)	GCST90026243	0.105314	291	9.63e-06	14477	TRUE	2.07e-08
rs76538720	AN	Oxalate (ethanedioate)	GCST90026243	0.11292	291	2.95e-05	14477	TRUE	7.31e-09
rs76811994	AN	Oxalate (ethanedioate)	GCST90026243	0.105872	291	8.8e-05	14477	TRUE	3.46e-08
rs77222063	AN	Oxalate (ethanedioate)	GCST90026243	0.233856	291	1.11e-05	14477	TRUE	1.24e-18
rs77233746	AN	Oxalate (ethanedioate)	GCST90026243	0.12193	291	0.00020831	14477	TRUE	4.03e-09
rs77266579	AN	Oxalate (ethanedioate)	GCST90026243	0.170001	291	8.51e-05	14477	TRUE	5.52e-13
rs77287961	AN	Oxalate (ethanedioate)	GCST90026243	0.151241	291	2.42e-05	14477	TRUE	9.4e-12
rs77459185	AN	Oxalate (ethanedioate)	GCST90026243	0.108822	291	8.03e-06	14477	TRUE	1.12e-08
rs77510702	AN	Oxalate (ethanedioate)	GCST90026243	0.104337	291	1.55e-05	14477	TRUE	2.65e-08
rs77679921	AN	Oxalate (ethanedioate)	GCST90026243	0.100242	291	3.89e-05	14477	TRUE	6.48e-08
rs77920334	AN	Oxalate (ethanedioate)	GCST90026243	0.0996976	291	5.01e-07	14477	TRUE	4.21e-08
rs78132184	AN	Oxalate (ethanedioate)	GCST90026243	0.112858	291	2.63e-05	14477	TRUE	7.16e-09
rs78219477	AN	Oxalate (ethanedioate)	GCST90026243	0.103213	291	5.01e-05	14477	TRUE	4.31e-08
rs78496161	AN	Oxalate (ethanedioate)	GCST90026243	0.108885	291	8.41e-07	14477	TRUE	9.19e-09
rs79149449	AN	Oxalate (ethanedioate)	GCST90026243	0.0999724	291	4.73e-05	14477	TRUE	7.2e-08
rs79210162	AN	Oxalate (ethanedioate)	GCST90026243	0.103814	291	4.49e-07	14477	TRUE	2.11e-08
rs79275442	AN	Oxalate (ethanedioate)	GCST90026243	0.110999	291	5.24e-05	14477	TRUE	1.2e-08
rs79597705	AN	Oxalate (ethanedioate)	GCST90026243	0.117711	291	5.59e-08	14477	TRUE	1.91e-09
rs79821177	AN	Oxalate (ethanedioate)	GCST90026243	0.105314	291	8.54e-05	14477	TRUE	3.74e-08
rs80018715	AN	Oxalate (ethanedioate)	GCST90026243	0.12881	291	9.2e-09	14477	TRUE	2.78e-10
rs9747279	AN	Oxalate (ethanedioate)	GCST90026243	0.101206	291	6.31e-06	14477	TRUE	3.89e-08
rs9845161	AN	Oxalate (ethanedioate)	GCST90026243	0.115543	291	2.28e-06	14477	TRUE	3.16e-09

## Sheet: S9
PMID33437055_studies
firstAuthor	accessionId	publicationDate	journal	title	reportedTrait	efoTraits	discoverySampleAncestry	associationCount	summaryStatistics	genotypingTechnologies	pubmedId
Panyard DJ	GCST90026152	2021-01-12	Commun Biol	Cerebrospinal fluid metabolomics identifies 19 brain-related phenotype associations.	Dimethylarginine (sdma + adma) levels	metabolite measurement	291 European	0	http://ftp.ebi.ac.uk/pub/databases/gwas/summary_statistics/GCST90026001-GCST90027000/GCST90026152	Genome-wide genotyping array	33437055
Panyard DJ	GCST90026153	2021-01-12	Commun Biol	Cerebrospinal fluid metabolomics identifies 19 brain-related phenotype associations.	Dimethylmalonic acid levels	metabolite measurement	291 European	0	http://ftp.ebi.ac.uk/pub/databases/gwas/summary_statistics/GCST90026001-GCST90027000/GCST90026153	Genome-wide genotyping array	33437055
Panyard DJ	GCST90026154	2021-01-12	Commun Biol	Cerebrospinal fluid metabolomics identifies 19 brain-related phenotype associations.	Dopamine 3-o-sulfate levels	metabolite measurement	291 European	0	http://ftp.ebi.ac.uk/pub/databases/gwas/summary_statistics/GCST90026001-GCST90027000/GCST90026154	Genome-wide genotyping array	33437055
Panyard DJ	GCST90026155	2021-01-12	Commun Biol	Cerebrospinal fluid metabolomics identifies 19 brain-related phenotype associations.	Ergothioneine levels	metabolite measurement	291 European	0	http://ftp.ebi.ac.uk/pub/databases/gwas/summary_statistics/GCST90026001-GCST90027000/GCST90026155	Genome-wide genotyping array	33437055
Panyard DJ	GCST90026156	2021-01-12	Commun Biol	Cerebrospinal fluid metabolomics identifies 19 brain-related phenotype associations.	Erythritol levels	metabolite measurement	291 European	0	http://ftp.ebi.ac.uk/pub/databases/gwas/summary_statistics/GCST90026001-GCST90027000/GCST90026156	Genome-wide genotyping array	33437055
Panyard DJ	GCST90026157	2021-01-12	Commun Biol	Cerebrospinal fluid metabolomics identifies 19 brain-related phenotype associations.	Erythronate levels	metabolite measurement	291 European	0	http://ftp.ebi.ac.uk/pub/databases/gwas/summary_statistics/GCST90026001-GCST90027000/GCST90026157	Genome-wide genotyping array	33437055
Panyard DJ	GCST90026158	2021-01-12	Commun Biol	Cerebrospinal fluid metabolomics identifies 19 brain-related phenotype associations.	Ethylmalonate levels	metabolite measurement	291 European	1	http://ftp.ebi.ac.uk/pub/databases/gwas/summary_statistics/GCST90026001-GCST90027000/GCST90026158	Genome-wide genotyping array	33437055
Panyard DJ	GCST90026159	2021-01-12	Commun Biol	Cerebrospinal fluid metabolomics identifies 19 brain-related phenotype associations.	Fructose levels	metabolite measurement	291 European	0	http://ftp.ebi.ac.uk/pub/databases/gwas/summary_statistics/GCST90026001-GCST90027000/GCST90026159	Genome-wide genotyping array	33437055
Panyard DJ	GCST90026160	2021-01-12	Commun Biol	Cerebrospinal fluid metabolomics identifies 19 brain-related phenotype associations.	Galactonate levels	metabolite measurement	291 European	0	http://ftp.ebi.ac.uk/pub/databases/gwas/summary_statistics/GCST90026001-GCST90027000/GCST90026160	Genome-wide genotyping array	33437055
Panyard DJ	GCST90026161	2021-01-12	Commun Biol	Cerebrospinal fluid metabolomics identifies 19 brain-related phenotype associations.	Galactosylglycerol levels	metabolite measurement	291 European	0	http://ftp.ebi.ac.uk/pub/databases/gwas/summary_statistics/GCST90026001-GCST90027000/GCST90026161	Genome-wide genotyping array	33437055
Panyard DJ	GCST90026162	2021-01-12	Commun Biol	Cerebrospinal fluid metabolomics identifies 19 brain-related phenotype associations.	Gamma-glutamyl-alpha-lysine levels	metabolite measurement	291 European	0	http://ftp.ebi.ac.uk/pub/databases/gwas/summary_statistics/GCST90026001-GCST90027000/GCST90026162	Genome-wide genotyping array	33437055
Panyard DJ	GCST90026163	2021-01-12	Commun Biol	Cerebrospinal fluid metabolomics identifies 19 brain-related phenotype associations.	Gamma-glutamylglutamine levels	metabolite measurement	291 European	0	http://ftp.ebi.ac.uk/pub/databases/gwas/summary_statistics/GCST90026001-GCST90027000/GCST90026163	Genome-wide genotyping array	33437055
Panyard DJ	GCST90026164	2021-01-12	Commun Biol	Cerebrospinal fluid metabolomics identifies 19 brain-related phenotype associations.	Gamma-glutamylleucine levels	metabolite measurement	291 European	0	http://ftp.ebi.ac.uk/pub/databases/gwas/summary_statistics/GCST90026001-GCST90027000/GCST90026164	Genome-wide genotyping array	33437055
Panyard DJ	GCST90026165	2021-01-12	Commun Biol	Cerebrospinal fluid metabolomics identifies 19 brain-related phenotype associations.	Gamma-glutamylphenylalanine levels	metabolite measurement	291 European	0	http://ftp.ebi.ac.uk/pub/databases/gwas/summary_statistics/GCST90026001-GCST90027000/GCST90026165	Genome-wide genotyping array	33437055
Panyard DJ	GCST90026166	2021-01-12	Commun Biol	Cerebrospinal fluid metabolomics identifies 19 brain-related phenotype associations.	Gamma-glutamylthreonine levels	metabolite measurement	291 European	0	http://ftp.ebi.ac.uk/pub/databases/gwas/summary_statistics/GCST90026001-GCST90027000/GCST90026166	Genome-wide genotyping array	33437055
Panyard DJ	GCST90026167	2021-01-12	Commun Biol	Cerebrospinal fluid metabolomics identifies 19 brain-related phenotype associations.	Gamma-glutamylvaline levels	metabolite measurement	291 European	0	http://ftp.ebi.ac.uk/pub/databases/gwas/summary_statistics/GCST90026001-GCST90027000/GCST90026167	Genome-wide genotyping array	33437055
Panyard DJ	GCST90026168	2021-01-12	Commun Biol	Cerebrospinal fluid metabolomics identifies 19 brain-related phenotype associations.	Gluconate levels	metabolite measurement	291 European	0	http://ftp.ebi.ac.uk/pub/databases/gwas/summary_statistics/GCST90026001-GCST90027000/GCST90026168	Genome-wide genotyping array	33437055
Panyard DJ	GCST90026169	2021-01-12	Commun Biol	Cerebrospinal fluid metabolomics identifies 19 brain-related phenotype associations.	Glutamate levels	metabolite measurement	291 European	0	http://ftp.ebi.ac.uk/pub/databases/gwas/summary_statistics/GCST90026001-GCST90027000/GCST90026169	Genome-wide genotyping array	33437055
Panyard DJ	GCST90026170	2021-01-12	Commun Biol	Cerebrospinal fluid metabolomics identifies 19 brain-related phenotype associations.	Glutamine levels	metabolite measurement	291 European	0	http://ftp.ebi.ac.uk/pub/databases/gwas/summary_statistics/GCST90026001-GCST90027000/GCST90026170	Genome-wide genotyping array	33437055
Panyard DJ	GCST90026171	2021-01-12	Commun Biol	Cerebrospinal fluid metabolomics identifies 19 brain-related phenotype associations.	Glutarylcarnitine (c5-dc) levels	metabolite measurement	291 European	0	http://ftp.ebi.ac.uk/pub/databases/gwas/summary_statistics/GCST90026001-GCST90027000/GCST90026171	Genome-wide genotyping array	33437055
Panyard DJ	GCST90026172	2021-01-12	Commun Biol	Cerebrospinal fluid metabolomics identifies 19 brain-related phenotype associations.	Glycerate levels	metabolite measurement	291 European	0	http://ftp.ebi.ac.uk/pub/databases/gwas/summary_statistics/GCST90026001-GCST90027000/GCST90026172	Genome-wide genotyping array	33437055
Panyard DJ	GCST90026173	2021-01-12	Commun Biol	Cerebrospinal fluid metabolomics identifies 19 brain-related phenotype associations.	Glycerol levels	metabolite measurement	291 European	0	http://ftp.ebi.ac.uk/pub/databases/gwas/summary_statistics/GCST90026001-GCST90027000/GCST90026173	Genome-wide genotyping array	33437055
Panyard DJ	GCST90026174	2021-01-12	Commun Biol	Cerebrospinal fluid metabolomics identifies 19 brain-related phenotype associations.	Glycerophosphoinositol levels	metabolite measurement	291 European	0	http://ftp.ebi.ac.uk/pub/databases/gwas/summary_statistics/GCST90026001-GCST90027000/GCST90026174	Genome-wide genotyping array	33437055
Panyard DJ	GCST90026175	2021-01-12	Commun Biol	Cerebrospinal fluid metabolomics identifies 19 brain-related phenotype associations.	Guaiacol sulfate levels	metabolite measurement	291 European	0	http://ftp.ebi.ac.uk/pub/databases/gwas/summary_statistics/GCST90026001-GCST90027000/GCST90026175	Genome-wide genotyping array	33437055
Panyard DJ	GCST90026176	2021-01-12	Commun Biol	Cerebrospinal fluid metabolomics identifies 19 brain-related phenotype associations.	Guanosine levels	metabolite measurement	291 European	1	http://ftp.ebi.ac.uk/pub/databases/gwas/summary_statistics/GCST90026001-GCST90027000/GCST90026176	Genome-wide genotyping array	33437055
Panyard DJ	GCST90026127	2021-01-12	Commun Biol	Cerebrospinal fluid metabolomics identifies 19 brain-related phenotype associations.	Behenoyl sphingomyelin (d18:1/22:0) levels	metabolite measurement	291 European	0	http://ftp.ebi.ac.uk/pub/databases/gwas/summary_statistics/GCST90026001-GCST90027000/GCST90026127	Genome-wide genotyping array	33437055
Panyard DJ	GCST90026128	2021-01-12	Commun Biol	Cerebrospinal fluid metabolomics identifies 19 brain-related phenotype associations.	Benzoate levels	metabolite measurement	291 European	0	http://ftp.ebi.ac.uk/pub/databases/gwas/summary_statistics/GCST90026001-GCST90027000/GCST90026128	Genome-wide genotyping array	33437055
Panyard DJ	GCST90026129	2021-01-12	Commun Biol	Cerebrospinal fluid metabolomics identifies 19 brain-related phenotype associations.	Beta-alanine levels	metabolite measurement	291 European	0	http://ftp.ebi.ac.uk/pub/databases/gwas/summary_statistics/GCST90026001-GCST90027000/GCST90026129	Genome-wide genotyping array	33437055
Panyard DJ	GCST90026130	2021-01-12	Commun Biol	Cerebrospinal fluid metabolomics identifies 19 brain-related phenotype associations.	Beta-citrylglutamate levels	metabolite measurement	291 European	0	http://ftp.ebi.ac.uk/pub/databases/gwas/summary_statistics/GCST90026001-GCST90027000/GCST90026130	Genome-wide genotyping array	33437055
Panyard DJ	GCST90026131	2021-01-12	Commun Biol	Cerebrospinal fluid metabolomics identifies 19 brain-related phenotype associations.	Beta-hydroxyisovalerate levels	metabolite measurement	291 European	0	http://ftp.ebi.ac.uk/pub/databases/gwas/summary_statistics/GCST90026001-GCST90027000/GCST90026131	Genome-wide genotyping array	33437055
Panyard DJ	GCST90026132	2021-01-12	Commun Biol	Cerebrospinal fluid metabolomics identifies 19 brain-related phenotype associations.	Betaine levels	metabolite measurement	291 European	1	http://ftp.ebi.ac.uk/pub/databases/gwas/summary_statistics/GCST90026001-GCST90027000/GCST90026132	Genome-wide genotyping array	33437055
Panyard DJ	GCST90026133	2021-01-12	Commun Biol	Cerebrospinal fluid metabolomics identifies 19 brain-related phenotype associations.	C-glycosyltryptophan levels	metabolite measurement	291 European	0	http://ftp.ebi.ac.uk/pub/databases/gwas/summary_statistics/GCST90026001-GCST90027000/GCST90026133	Genome-wide genotyping array	33437055
Panyard DJ	GCST90026134	2021-01-12	Commun Biol	Cerebrospinal fluid metabolomics identifies 19 brain-related phenotype associations.	Caffeine levels	metabolite measurement	291 European	0	http://ftp.ebi.ac.uk/pub/databases/gwas/summary_statistics/GCST90026001-GCST90027000/GCST90026134	Genome-wide genotyping array	33437055
Panyard DJ	GCST90026135	2021-01-12	Commun Biol	Cerebrospinal fluid metabolomics identifies 19 brain-related phenotype associations.	Carboxyethyl-gaba levels	metabolite measurement	291 European	0	http://ftp.ebi.ac.uk/pub/databases/gwas/summary_statistics/GCST90026001-GCST90027000/GCST90026135	Genome-wide genotyping array	33437055
Panyard DJ	GCST90026136	2021-01-12	Commun Biol	Cerebrospinal fluid metabolomics identifies 19 brain-related phenotype associations.	Carnitine levels	metabolite measurement	291 European	0	http://ftp.ebi.ac.uk/pub/databases/gwas/summary_statistics/GCST90026001-GCST90027000/GCST90026136	Genome-wide genotyping array	33437055
Panyard DJ	GCST90026137	2021-01-12	Commun Biol	Cerebrospinal fluid metabolomics identifies 19 brain-related phenotype associations.	Catechol sulfate levels	metabolite measurement	291 European	0	http://ftp.ebi.ac.uk/pub/databases/gwas/summary_statistics/GCST90026001-GCST90027000/GCST90026137	Genome-wide genotyping array	33437055
Panyard DJ	GCST90026138	2021-01-12	Commun Biol	Cerebrospinal fluid metabolomics identifies 19 brain-related phenotype associations.	Choline levels	metabolite measurement	291 European	0	http://ftp.ebi.ac.uk/pub/databases/gwas/summary_statistics/GCST90026001-GCST90027000/GCST90026138	Genome-wide genotyping array	33437055
Panyard DJ	GCST90026139	2021-01-12	Commun Biol	Cerebrospinal fluid metabolomics identifies 19 brain-related phenotype associations.	Choline phosphate levels	metabolite measurement	291 European	0	http://ftp.ebi.ac.uk/pub/databases/gwas/summary_statistics/GCST90026001-GCST90027000/GCST90026139	Genome-wide genotyping array	33437055
Panyard DJ	GCST90026140	2021-01-12	Commun Biol	Cerebrospinal fluid metabolomics identifies 19 brain-related phenotype associations.	Citramalate levels	metabolite measurement	291 European	0	http://ftp.ebi.ac.uk/pub/databases/gwas/summary_statistics/GCST90026001-GCST90027000/GCST90026140	Genome-wide genotyping array	33437055
Panyard DJ	GCST90026141	2021-01-12	Commun Biol	Cerebrospinal fluid metabolomics identifies 19 brain-related phenotype associations.	Citrate levels	metabolite measurement	291 European	0	http://ftp.ebi.ac.uk/pub/databases/gwas/summary_statistics/GCST90026001-GCST90027000/GCST90026141	Genome-wide genotyping array	33437055
Panyard DJ	GCST90026142	2021-01-12	Commun Biol	Cerebrospinal fluid metabolomics identifies 19 brain-related phenotype associations.	Cortisone levels	metabolite measurement	291 European	0	http://ftp.ebi.ac.uk/pub/databases/gwas/summary_statistics/GCST90026001-GCST90027000/GCST90026142	Genome-wide genotyping array	33437055
Panyard DJ	GCST90026143	2021-01-12	Commun Biol	Cerebrospinal fluid metabolomics identifies 19 brain-related phenotype associations.	Creatine levels	metabolite measurement	291 European	0	http://ftp.ebi.ac.uk/pub/databases/gwas/summary_statistics/GCST90026001-GCST90027000/GCST90026143	Genome-wide genotyping array	33437055
Panyard DJ	GCST90026144	2021-01-12	Commun Biol	Cerebrospinal fluid metabolomics identifies 19 brain-related phenotype associations.	Cys-gly, oxidized levels	metabolite measurement	291 European	0	http://ftp.ebi.ac.uk/pub/databases/gwas/summary_statistics/GCST90026001-GCST90027000/GCST90026144	Genome-wide genotyping array	33437055
Panyard DJ	GCST90026145	2021-01-12	Commun Biol	Cerebrospinal fluid metabolomics identifies 19 brain-related phenotype associations.	Cysteine levels	metabolite measurement	291 European	0	http://ftp.ebi.ac.uk/pub/databases/gwas/summary_statistics/GCST90026001-GCST90027000/GCST90026145	Genome-wide genotyping array	33437055
Panyard DJ	GCST90026146	2021-01-12	Commun Biol	Cerebrospinal fluid metabolomics identifies 19 brain-related phenotype associations.	Cysteinylglycine levels	metabolite measurement	291 European	0	http://ftp.ebi.ac.uk/pub/databases/gwas/summary_statistics/GCST90026001-GCST90027000/GCST90026146	Genome-wide genotyping array	33437055
Panyard DJ	GCST90026147	2021-01-12	Commun Biol	Cerebrospinal fluid metabolomics identifies 19 brain-related phenotype associations.	Cysteinylglycine disulfide levels	metabolite measurement	291 European	0	http://ftp.ebi.ac.uk/pub/databases/gwas/summary_statistics/GCST90026001-GCST90027000/GCST90026147	Genome-wide genotyping array	33437055
Panyard DJ	GCST90026148	2021-01-12	Commun Biol	Cerebrospinal fluid metabolomics identifies 19 brain-related phenotype associations.	Cytidine levels	metabolite measurement	291 European	0	http://ftp.ebi.ac.uk/pub/databases/gwas/summary_statistics/GCST90026001-GCST90027000/GCST90026148	Genome-wide genotyping array	33437055
Panyard DJ	GCST90026149	2021-01-12	Commun Biol	Cerebrospinal fluid metabolomics identifies 19 brain-related phenotype associations.	Deoxycarnitine levels	metabolite measurement	291 European	0	http://ftp.ebi.ac.uk/pub/databases/gwas/summary_statistics/GCST90026001-GCST90027000/GCST90026149	Genome-wide genotyping array	33437055
Panyard DJ	GCST90026150	2021-01-12	Commun Biol	Cerebrospinal fluid metabolomics identifies 19 brain-related phenotype associations.	Diglycerol levels	metabolite measurement	291 European	0	http://ftp.ebi.ac.uk/pub/databases/gwas/summary_statistics/GCST90026001-GCST90027000/GCST90026150	Genome-wide genotyping array	33437055
Panyard DJ	GCST90026151	2021-01-12	Commun Biol	Cerebrospinal fluid metabolomics identifies 19 brain-related phenotype associations.	Dimethyl sulfone levels	metabolite measurement	291 European	0	http://ftp.ebi.ac.uk/pub/databases/gwas/summary_statistics/GCST90026001-GCST90027000/GCST90026151	Genome-wide genotyping array	33437055
Panyard DJ	GCST90026177	2021-01-12	Commun Biol	Cerebrospinal fluid metabolomics identifies 19 brain-related phenotype associations.	Gulonate levels	metabolite measurement	291 European	0	http://ftp.ebi.ac.uk/pub/databases/gwas/summary_statistics/GCST90026001-GCST90027000/GCST90026177	Genome-wide genotyping array	33437055
Panyard DJ	GCST90026178	2021-01-12	Commun Biol	Cerebrospinal fluid metabolomics identifies 19 brain-related phenotype associations.	Hippurate levels	metabolite measurement	291 European	0	http://ftp.ebi.ac.uk/pub/databases/gwas/summary_statistics/GCST90026001-GCST90027000/GCST90026178	Genome-wide genotyping array	33437055
Panyard DJ	GCST90026179	2021-01-12	Commun Biol	Cerebrospinal fluid metabolomics identifies 19 brain-related phenotype associations.	Histidine levels	metabolite measurement	291 European	0	http://ftp.ebi.ac.uk/pub/databases/gwas/summary_statistics/GCST90026001-GCST90027000/GCST90026179	Genome-wide genotyping array	33437055
Panyard DJ	GCST90026180	2021-01-12	Commun Biol	Cerebrospinal fluid metabolomics identifies 19 brain-related phenotype associations.	Homoarginine levels	metabolite measurement	291 European	0	http://ftp.ebi.ac.uk/pub/databases/gwas/summary_statistics/GCST90026001-GCST90027000/GCST90026180	Genome-wide genotyping array	33437055
Panyard DJ	GCST90026181	2021-01-12	Commun Biol	Cerebrospinal fluid metabolomics identifies 19 brain-related phenotype associations.	Homocarnosine levels	metabolite measurement	291 European	0	http://ftp.ebi.ac.uk/pub/databases/gwas/summary_statistics/GCST90026001-GCST90027000/GCST90026181	Genome-wide genotyping array	33437055
Panyard DJ	GCST90026182	2021-01-12	Commun Biol	Cerebrospinal fluid metabolomics identifies 19 brain-related phenotype associations.	Homostachydrine levels	metabolite measurement	291 European	0	http://ftp.ebi.ac.uk/pub/databases/gwas/summary_statistics/GCST90026001-GCST90027000/GCST90026182	Genome-wide genotyping array	33437055
Panyard DJ	GCST90026183	2021-01-12	Commun Biol	Cerebrospinal fluid metabolomics identifies 19 brain-related phenotype associations.	Homovanillate (hva) levels	metabolite measurement	291 European	0	http://ftp.ebi.ac.uk/pub/databases/gwas/summary_statistics/GCST90026001-GCST90027000/GCST90026183	Genome-wide genotyping array	33437055
Panyard DJ	GCST90026184	2021-01-12	Commun Biol	Cerebrospinal fluid metabolomics identifies 19 brain-related phenotype associations.	Hydroxy-cmpf levels	metabolite measurement	291 European	0	http://ftp.ebi.ac.uk/pub/databases/gwas/summary_statistics/GCST90026001-GCST90027000/GCST90026184	Genome-wide genotyping array	33437055
Panyard DJ	GCST90026185	2021-01-12	Commun Biol	Cerebrospinal fluid metabolomics identifies 19 brain-related phenotype associations.	Hydroxyasparagine levels	metabolite measurement	291 European	0	http://ftp.ebi.ac.uk/pub/databases/gwas/summary_statistics/GCST90026001-GCST90027000/GCST90026185	Genome-wide genotyping array	33437055
Panyard DJ	GCST90026186	2021-01-12	Commun Biol	Cerebrospinal fluid metabolomics identifies 19 brain-related phenotype associations.	Indoleacetate levels	metabolite measurement	291 European	0	http://ftp.ebi.ac.uk/pub/databases/gwas/summary_statistics/GCST90026001-GCST90027000/GCST90026186	Genome-wide genotyping array	33437055
Panyard DJ	GCST90026187	2021-01-12	Commun Biol	Cerebrospinal fluid metabolomics identifies 19 brain-related phenotype associations.	Isobutyrylcarnitine (c4) levels	metabolite measurement	291 European	0	http://ftp.ebi.ac.uk/pub/databases/gwas/summary_statistics/GCST90026001-GCST90027000/GCST90026187	Genome-wide genotyping array	33437055
Panyard DJ	GCST90026188	2021-01-12	Commun Biol	Cerebrospinal fluid metabolomics identifies 19 brain-related phenotype associations.	Isocitrate levels	metabolite measurement	291 European	0	http://ftp.ebi.ac.uk/pub/databases/gwas/summary_statistics/GCST90026001-GCST90027000/GCST90026188	Genome-wide genotyping array	33437055
Panyard DJ	GCST90026189	2021-01-12	Commun Biol	Cerebrospinal fluid metabolomics identifies 19 brain-related phenotype associations.	Isoleucine levels	metabolite measurement	291 European	0	http://ftp.ebi.ac.uk/pub/databases/gwas/summary_statistics/GCST90026001-GCST90027000/GCST90026189	Genome-wide genotyping array	33437055
Panyard DJ	GCST90026190	2021-01-12	Commun Biol	Cerebrospinal fluid metabolomics identifies 19 brain-related phenotype associations.	Isovalerate (i5:0) levels	metabolite measurement	291 European	0	http://ftp.ebi.ac.uk/pub/databases/gwas/summary_statistics/GCST90026001-GCST90027000/GCST90026190	Genome-wide genotyping array	33437055
Panyard DJ	GCST90026191	2021-01-12	Commun Biol	Cerebrospinal fluid metabolomics identifies 19 brain-related phenotype associations.	Kynurenate levels	metabolite measurement	291 European	0	http://ftp.ebi.ac.uk/pub/databases/gwas/summary_statistics/GCST90026001-GCST90027000/GCST90026191	Genome-wide genotyping array	33437055
Panyard DJ	GCST90026192	2021-01-12	Commun Biol	Cerebrospinal fluid metabolomics identifies 19 brain-related phenotype associations.	Leucine levels	metabolite measurement	291 European	0	http://ftp.ebi.ac.uk/pub/databases/gwas/summary_statistics/GCST90026001-GCST90027000/GCST90026192	Genome-wide genotyping array	33437055
Panyard DJ	GCST90026193	2021-01-12	Commun Biol	Cerebrospinal fluid metabolomics identifies 19 brain-related phenotype associations.	Maleate levels	metabolite measurement	291 European	0	http://ftp.ebi.ac.uk/pub/databases/gwas/summary_statistics/GCST90026001-GCST90027000/GCST90026193	Genome-wide genotyping array	33437055
Panyard DJ	GCST90026194	2021-01-12	Commun Biol	Cerebrospinal fluid metabolomics identifies 19 brain-related phenotype associations.	Mannitol/sorbitol levels	metabolite measurement	291 European	0	http://ftp.ebi.ac.uk/pub/databases/gwas/summary_statistics/GCST90026001-GCST90027000/GCST90026194	Genome-wide genotyping array	33437055
Panyard DJ	GCST90026195	2021-01-12	Commun Biol	Cerebrospinal fluid metabolomics identifies 19 brain-related phenotype associations.	Mannose levels	metabolite measurement	291 European	0	http://ftp.ebi.ac.uk/pub/databases/gwas/summary_statistics/GCST90026001-GCST90027000/GCST90026195	Genome-wide genotyping array	33437055
Panyard DJ	GCST90026196	2021-01-12	Commun Biol	Cerebrospinal fluid metabolomics identifies 19 brain-related phenotype associations.	Methionine levels	metabolite measurement	291 European	0	http://ftp.ebi.ac.uk/pub/databases/gwas/summary_statistics/GCST90026001-GCST90027000/GCST90026196	Genome-wide genotyping array	33437055
Panyard DJ	GCST90026197	2021-01-12	Commun Biol	Cerebrospinal fluid metabolomics identifies 19 brain-related phenotype associations.	Methionine sulfone levels	metabolite measurement	291 European	1	http://ftp.ebi.ac.uk/pub/databases/gwas/summary_statistics/GCST90026001-GCST90027000/GCST90026197	Genome-wide genotyping array	33437055
Panyard DJ	GCST90026198	2021-01-12	Commun Biol	Cerebrospinal fluid metabolomics identifies 19 brain-related phenotype associations.	Methionine sulfoxide levels	metabolite measurement	291 European	0	http://ftp.ebi.ac.uk/pub/databases/gwas/summary_statistics/GCST90026001-GCST90027000/GCST90026198	Genome-wide genotyping array	33437055
Panyard DJ	GCST90026199	2021-01-12	Commun Biol	Cerebrospinal fluid metabolomics identifies 19 brain-related phenotype associations.	Methyl glucopyranoside (alpha + beta) levels	metabolite measurement	291 European	0	http://ftp.ebi.ac.uk/pub/databases/gwas/summary_statistics/GCST90026001-GCST90027000/GCST90026199	Genome-wide genotyping array	33437055
Panyard DJ	GCST90026200	2021-01-12	Commun Biol	Cerebrospinal fluid metabolomics identifies 19 brain-related phenotype associations.	Methylmalonate (mma) levels	metabolite measurement	291 European	0	http://ftp.ebi.ac.uk/pub/databases/gwas/summary_statistics/GCST90026001-GCST90027000/GCST90026200	Genome-wide genotyping array	33437055
Panyard DJ	GCST90026201	2021-01-12	Commun Biol	Cerebrospinal fluid metabolomics identifies 19 brain-related phenotype associations.	Methylsuccinate levels	metabolite measurement	291 European	0	http://ftp.ebi.ac.uk/pub/databases/gwas/summary_statistics/GCST90026001-GCST90027000/GCST90026201	Genome-wide genotyping array	33437055
Panyard DJ	GCST90026102	2021-01-12	Commun Biol	Cerebrospinal fluid metabolomics identifies 19 brain-related phenotype associations.	5-hydroxyindoleacetate levels	metabolite measurement	291 European	0	http://ftp.ebi.ac.uk/pub/databases/gwas/summary_statistics/GCST90026001-GCST90027000/GCST90026102	Genome-wide genotyping array	33437055
Panyard DJ	GCST90026103	2021-01-12	Commun Biol	Cerebrospinal fluid metabolomics identifies 19 brain-related phenotype associations.	5-methylcytidine levels	metabolite measurement	291 European	0	http://ftp.ebi.ac.uk/pub/databases/gwas/summary_statistics/GCST90026001-GCST90027000/GCST90026103	Genome-wide genotyping array	33437055
Panyard DJ	GCST90026104	2021-01-12	Commun Biol	Cerebrospinal fluid metabolomics identifies 19 brain-related phenotype associations.	5-methylthioadenosine (mta) levels	metabolite measurement	291 European	0	http://ftp.ebi.ac.uk/pub/databases/gwas/summary_statistics/GCST90026001-GCST90027000/GCST90026104	Genome-wide genotyping array	33437055
Panyard DJ	GCST90026105	2021-01-12	Commun Biol	Cerebrospinal fluid metabolomics identifies 19 brain-related phenotype associations.	5-methyluridine (ribothymidine) levels	metabolite measurement	291 European	0	http://ftp.ebi.ac.uk/pub/databases/gwas/summary_statistics/GCST90026001-GCST90027000/GCST90026105	Genome-wide genotyping array	33437055
Panyard DJ	GCST90026106	2021-01-12	Commun Biol	Cerebrospinal fluid metabolomics identifies 19 brain-related phenotype associations.	6-oxopiperidine-2-carboxylate levels	metabolite measurement	291 European	0	http://ftp.ebi.ac.uk/pub/databases/gwas/summary_statistics/GCST90026001-GCST90027000/GCST90026106	Genome-wide genotyping array	33437055
Panyard DJ	GCST90026107	2021-01-12	Commun Biol	Cerebrospinal fluid metabolomics identifies 19 brain-related phenotype associations.	7-alpha-hydroxy-3-oxo-4-cholestenoate (7-hoca) levels	metabolite measurement	291 European	0	http://ftp.ebi.ac.uk/pub/databases/gwas/summary_statistics/GCST90026001-GCST90027000/GCST90026107	Genome-wide genotyping array	33437055
Panyard DJ	GCST90026108	2021-01-12	Commun Biol	Cerebrospinal fluid metabolomics identifies 19 brain-related phenotype associations.	7-methylguanine levels	metabolite measurement	291 European	0	http://ftp.ebi.ac.uk/pub/databases/gwas/summary_statistics/GCST90026001-GCST90027000/GCST90026108	Genome-wide genotyping array	33437055
Panyard DJ	GCST90026109	2021-01-12	Commun Biol	Cerebrospinal fluid metabolomics identifies 19 brain-related phenotype associations.	7-methylxanthine levels	metabolite measurement	291 European	0	http://ftp.ebi.ac.uk/pub/databases/gwas/summary_statistics/GCST90026001-GCST90027000/GCST90026109	Genome-wide genotyping array	33437055
Panyard DJ	GCST90026110	2021-01-12	Commun Biol	Cerebrospinal fluid metabolomics identifies 19 brain-related phenotype associations.	Acetylcarnitine (c2) levels	metabolite measurement	291 European	0	http://ftp.ebi.ac.uk/pub/databases/gwas/summary_statistics/GCST90026001-GCST90027000/GCST90026110	Genome-wide genotyping array	33437055
Panyard DJ	GCST90026111	2021-01-12	Commun Biol	Cerebrospinal fluid metabolomics identifies 19 brain-related phenotype associations.	Acisoga levels	metabolite measurement	291 European	0	http://ftp.ebi.ac.uk/pub/databases/gwas/summary_statistics/GCST90026001-GCST90027000/GCST90026111	Genome-wide genotyping array	33437055
Panyard DJ	GCST90026112	2021-01-12	Commun Biol	Cerebrospinal fluid metabolomics identifies 19 brain-related phenotype associations.	Adenine levels	metabolite measurement	291 European	0	http://ftp.ebi.ac.uk/pub/databases/gwas/summary_statistics/GCST90026001-GCST90027000/GCST90026112	Genome-wide genotyping array	33437055
Panyard DJ	GCST90026113	2021-01-12	Commun Biol	Cerebrospinal fluid metabolomics identifies 19 brain-related phenotype associations.	Adenosine 3',5'-cyclic monophosphate (camp) levels	metabolite measurement	291 European	0	http://ftp.ebi.ac.uk/pub/databases/gwas/summary_statistics/GCST90026001-GCST90027000/GCST90026113	Genome-wide genotyping array	33437055
Panyard DJ	GCST90026114	2021-01-12	Commun Biol	Cerebrospinal fluid metabolomics identifies 19 brain-related phenotype associations.	Alanine levels	metabolite measurement	291 European	0	http://ftp.ebi.ac.uk/pub/databases/gwas/summary_statistics/GCST90026001-GCST90027000/GCST90026114	Genome-wide genotyping array	33437055
Panyard DJ	GCST90026115	2021-01-12	Commun Biol	Cerebrospinal fluid metabolomics identifies 19 brain-related phenotype associations.	Alpha-hydroxyisocaproate levels	metabolite measurement	291 European	0	http://ftp.ebi.ac.uk/pub/databases/gwas/summary_statistics/GCST90026001-GCST90027000/GCST90026115	Genome-wide genotyping array	33437055
Panyard DJ	GCST90026116	2021-01-12	Commun Biol	Cerebrospinal fluid metabolomics identifies 19 brain-related phenotype associations.	Alpha-hydroxyisovalerate levels	metabolite measurement	291 European	0	http://ftp.ebi.ac.uk/pub/databases/gwas/summary_statistics/GCST90026001-GCST90027000/GCST90026116	Genome-wide genotyping array	33437055
Panyard DJ	GCST90026117	2021-01-12	Commun Biol	Cerebrospinal fluid metabolomics identifies 19 brain-related phenotype associations.	Alpha-ketoglutaramate levels	metabolite measurement	291 European	0	http://ftp.ebi.ac.uk/pub/databases/gwas/summary_statistics/GCST90026001-GCST90027000/GCST90026117	Genome-wide genotyping array	33437055
Panyard DJ	GCST90026118	2021-01-12	Commun Biol	Cerebrospinal fluid metabolomics identifies 19 brain-related phenotype associations.	Alpha-tocopherol levels	metabolite measurement	291 European	0	http://ftp.ebi.ac.uk/pub/databases/gwas/summary_statistics/GCST90026001-GCST90027000/GCST90026118	Genome-wide genotyping array	33437055
Panyard DJ	GCST90026119	2021-01-12	Commun Biol	Cerebrospinal fluid metabolomics identifies 19 brain-related phenotype associations.	Arabinose levels	metabolite measurement	291 European	0	http://ftp.ebi.ac.uk/pub/databases/gwas/summary_statistics/GCST90026001-GCST90027000/GCST90026119	Genome-wide genotyping array	33437055
Panyard DJ	GCST90026120	2021-01-12	Commun Biol	Cerebrospinal fluid metabolomics identifies 19 brain-related phenotype associations.	Arabitol/xylitol levels	metabolite measurement	291 European	0	http://ftp.ebi.ac.uk/pub/databases/gwas/summary_statistics/GCST90026001-GCST90027000/GCST90026120	Genome-wide genotyping array	33437055
Panyard DJ	GCST90026121	2021-01-12	Commun Biol	Cerebrospinal fluid metabolomics identifies 19 brain-related phenotype associations.	Arabonate/xylonate levels	metabolite measurement	291 European	0	http://ftp.ebi.ac.uk/pub/databases/gwas/summary_statistics/GCST90026001-GCST90027000/GCST90026121	Genome-wide genotyping array	33437055
Panyard DJ	GCST90026122	2021-01-12	Commun Biol	Cerebrospinal fluid metabolomics identifies 19 brain-related phenotype associations.	Arachidonate (20:4n6) levels	metabolite measurement	291 European	0	http://ftp.ebi.ac.uk/pub/databases/gwas/summary_statistics/GCST90026001-GCST90027000/GCST90026122	Genome-wide genotyping array	33437055
Panyard DJ	GCST90026123	2021-01-12	Commun Biol	Cerebrospinal fluid metabolomics identifies 19 brain-related phenotype associations.	Argininate levels	metabolite measurement	291 European	0	http://ftp.ebi.ac.uk/pub/databases/gwas/summary_statistics/GCST90026001-GCST90027000/GCST90026123	Genome-wide genotyping array	33437055
Panyard DJ	GCST90026124	2021-01-12	Commun Biol	Cerebrospinal fluid metabolomics identifies 19 brain-related phenotype associations.	Arginine levels	metabolite measurement	291 European	0	http://ftp.ebi.ac.uk/pub/databases/gwas/summary_statistics/GCST90026001-GCST90027000/GCST90026124	Genome-wide genotyping array	33437055
Panyard DJ	GCST90026125	2021-01-12	Commun Biol	Cerebrospinal fluid metabolomics identifies 19 brain-related phenotype associations.	Argininosuccinate levels	metabolite measurement	291 European	0	http://ftp.ebi.ac.uk/pub/databases/gwas/summary_statistics/GCST90026001-GCST90027000/GCST90026125	Genome-wide genotyping array	33437055
Panyard DJ	GCST90026126	2021-01-12	Commun Biol	Cerebrospinal fluid metabolomics identifies 19 brain-related phenotype associations.	Ascorbate (vitamin c) levels	metabolite measurement	291 European	0	http://ftp.ebi.ac.uk/pub/databases/gwas/summary_statistics/GCST90026001-GCST90027000/GCST90026126	Genome-wide genotyping array	33437055
Panyard DJ	GCST90026315	2021-01-12	Commun Biol	Cerebrospinal fluid metabolomics identifies 19 brain-related phenotype associations.	X-23308 levels	metabolite measurement	291 European	0	http://ftp.ebi.ac.uk/pub/databases/gwas/summary_statistics/GCST90026001-GCST90027000/GCST90026315	Genome-wide genotyping array	33437055
Panyard DJ	GCST90026316	2021-01-12	Commun Biol	Cerebrospinal fluid metabolomics identifies 19 brain-related phenotype associations.	Ethyl beta-glucopyranoside levels	metabolite measurement	291 European	0	http://ftp.ebi.ac.uk/pub/databases/gwas/summary_statistics/GCST90026001-GCST90027000/GCST90026316	Genome-wide genotyping array	33437055
Panyard DJ	GCST90026317	2021-01-12	Commun Biol	Cerebrospinal fluid metabolomics identifies 19 brain-related phenotype associations.	X-23587 levels	metabolite measurement	291 European	0	http://ftp.ebi.ac.uk/pub/databases/gwas/summary_statistics/GCST90026001-GCST90027000/GCST90026317	Genome-wide genotyping array	33437055
Panyard DJ	GCST90026318	2021-01-12	Commun Biol	Cerebrospinal fluid metabolomics identifies 19 brain-related phenotype associations.	X-23590 levels	metabolite measurement	291 European	0	http://ftp.ebi.ac.uk/pub/databases/gwas/summary_statistics/GCST90026001-GCST90027000/GCST90026318	Genome-wide genotyping array	33437055
Panyard DJ	GCST90026319	2021-01-12	Commun Biol	Cerebrospinal fluid metabolomics identifies 19 brain-related phenotype associations.	X-23593 levels	metabolite measurement	291 European	0	http://ftp.ebi.ac.uk/pub/databases/gwas/summary_statistics/GCST90026001-GCST90027000/GCST90026319	Genome-wide genotyping array	33437055
Panyard DJ	GCST90026320	2021-01-12	Commun Biol	Cerebrospinal fluid metabolomics identifies 19 brain-related phenotype associations.	X-23639 levels	metabolite measurement	291 European	0	http://ftp.ebi.ac.uk/pub/databases/gwas/summary_statistics/GCST90026001-GCST90027000/GCST90026320	Genome-wide genotyping array	33437055
Panyard DJ	GCST90026321	2021-01-12	Commun Biol	Cerebrospinal fluid metabolomics identifies 19 brain-related phenotype associations.	X-23644 levels	metabolite measurement	291 European	0	http://ftp.ebi.ac.uk/pub/databases/gwas/summary_statistics/GCST90026001-GCST90027000/GCST90026321	Genome-wide genotyping array	33437055
Panyard DJ	GCST90026322	2021-01-12	Commun Biol	Cerebrospinal fluid metabolomics identifies 19 brain-related phenotype associations.	X-23652 levels	metabolite measurement	291 European	0	http://ftp.ebi.ac.uk/pub/databases/gwas/summary_statistics/GCST90026001-GCST90027000/GCST90026322	Genome-wide genotyping array	33437055
Panyard DJ	GCST90026323	2021-01-12	Commun Biol	Cerebrospinal fluid metabolomics identifies 19 brain-related phenotype associations.	X-23739 levels	metabolite measurement	291 European	0	http://ftp.ebi.ac.uk/pub/databases/gwas/summary_statistics/GCST90026001-GCST90027000/GCST90026323	Genome-wide genotyping array	33437055
Panyard DJ	GCST90026324	2021-01-12	Commun Biol	Cerebrospinal fluid metabolomics identifies 19 brain-related phenotype associations.	X-24228 levels	metabolite measurement	291 European	0	http://ftp.ebi.ac.uk/pub/databases/gwas/summary_statistics/GCST90026001-GCST90027000/GCST90026324	Genome-wide genotyping array	33437055
Panyard DJ	GCST90026325	2021-01-12	Commun Biol	Cerebrospinal fluid metabolomics identifies 19 brain-related phenotype associations.	X-24295 levels	metabolite measurement	291 European	0	http://ftp.ebi.ac.uk/pub/databases/gwas/summary_statistics/GCST90026001-GCST90027000/GCST90026325	Genome-wide genotyping array	33437055
Panyard DJ	GCST90026326	2021-01-12	Commun Biol	Cerebrospinal fluid metabolomics identifies 19 brain-related phenotype associations.	3-(3-amino-3-carboxypropyl)uridine levels	metabolite measurement	291 European	0	http://ftp.ebi.ac.uk/pub/databases/gwas/summary_statistics/GCST90026001-GCST90027000/GCST90026326	Genome-wide genotyping array	33437055
Panyard DJ	GCST90026327	2021-01-12	Commun Biol	Cerebrospinal fluid metabolomics identifies 19 brain-related phenotype associations.	X-24337 levels	metabolite measurement	291 European	0	http://ftp.ebi.ac.uk/pub/databases/gwas/summary_statistics/GCST90026001-GCST90027000/GCST90026327	Genome-wide genotyping array	33437055
Panyard DJ	GCST90026328	2021-01-12	Commun Biol	Cerebrospinal fluid metabolomics identifies 19 brain-related phenotype associations.	X-24431 levels	metabolite measurement	291 European	0	http://ftp.ebi.ac.uk/pub/databases/gwas/summary_statistics/GCST90026001-GCST90027000/GCST90026328	Genome-wide genotyping array	33437055
Panyard DJ	GCST90026329	2021-01-12	Commun Biol	Cerebrospinal fluid metabolomics identifies 19 brain-related phenotype associations.	X-24452 levels	metabolite measurement	291 European	0	http://ftp.ebi.ac.uk/pub/databases/gwas/summary_statistics/GCST90026001-GCST90027000/GCST90026329	Genome-wide genotyping array	33437055
Panyard DJ	GCST90026330	2021-01-12	Commun Biol	Cerebrospinal fluid metabolomics identifies 19 brain-related phenotype associations.	X-24686 levels	metabolite measurement	291 European	0	http://ftp.ebi.ac.uk/pub/databases/gwas/summary_statistics/GCST90026001-GCST90027000/GCST90026330	Genome-wide genotyping array	33437055
Panyard DJ	GCST90026331	2021-01-12	Commun Biol	Cerebrospinal fluid metabolomics identifies 19 brain-related phenotype associations.	X-24699 levels	metabolite measurement	291 European	0	http://ftp.ebi.ac.uk/pub/databases/gwas/summary_statistics/GCST90026001-GCST90027000/GCST90026331	Genome-wide genotyping array	33437055
Panyard DJ	GCST90026332	2021-01-12	Commun Biol	Cerebrospinal fluid metabolomics identifies 19 brain-related phenotype associations.	3-amino-2-piperidone levels	metabolite measurement	291 European	0	http://ftp.ebi.ac.uk/pub/databases/gwas/summary_statistics/GCST90026001-GCST90027000/GCST90026332	Genome-wide genotyping array	33437055
Panyard DJ	GCST90026333	2021-01-12	Commun Biol	Cerebrospinal fluid metabolomics identifies 19 brain-related phenotype associations.	X-24813 levels	metabolite measurement	291 European	0	http://ftp.ebi.ac.uk/pub/databases/gwas/summary_statistics/GCST90026001-GCST90027000/GCST90026333	Genome-wide genotyping array	33437055
Panyard DJ	GCST90026334	2021-01-12	Commun Biol	Cerebrospinal fluid metabolomics identifies 19 brain-related phenotype associations.	X-24952 levels	metabolite measurement	291 European	0	http://ftp.ebi.ac.uk/pub/databases/gwas/summary_statistics/GCST90026001-GCST90027000/GCST90026334	Genome-wide genotyping array	33437055
Panyard DJ	GCST90026335	2021-01-12	Commun Biol	Cerebrospinal fluid metabolomics identifies 19 brain-related phenotype associations.	X-25109 levels	metabolite measurement	291 European	0	http://ftp.ebi.ac.uk/pub/databases/gwas/summary_statistics/GCST90026001-GCST90027000/GCST90026335	Genome-wide genotyping array	33437055
Panyard DJ	GCST90026336	2021-01-12	Commun Biol	Cerebrospinal fluid metabolomics identifies 19 brain-related phenotype associations.	N6-methyllysine levels	metabolite measurement	291 European	1	http://ftp.ebi.ac.uk/pub/databases/gwas/summary_statistics/GCST90026001-GCST90027000/GCST90026336	Genome-wide genotyping array	33437055
Panyard DJ	GCST90025999	2021-01-12	Commun Biol	Cerebrospinal fluid metabolomics identifies 19 brain-related phenotype associations.	Glucose levels	glucose measurement	291 European	0	http://ftp.ebi.ac.uk/pub/databases/gwas/summary_statistics/GCST90025001-GCST90026000/GCST90025999	Genome-wide genotyping array	33437055
Panyard DJ	GCST90026000	2021-01-12	Commun Biol	Cerebrospinal fluid metabolomics identifies 19 brain-related phenotype associations.	Creatinine levels	creatinine measurement	291 European	0	http://ftp.ebi.ac.uk/pub/databases/gwas/summary_statistics/GCST90025001-GCST90026000/GCST90026000	Genome-wide genotyping array	33437055
Panyard DJ	GCST90026001	2021-01-12	Commun Biol	Cerebrospinal fluid metabolomics identifies 19 brain-related phenotype associations.	Urate levels	urate measurement	291 European	0	http://ftp.ebi.ac.uk/pub/databases/gwas/summary_statistics/GCST90026001-GCST90027000/GCST90026001	Genome-wide genotyping array	33437055
Panyard DJ	GCST90026290	2021-01-12	Commun Biol	Cerebrospinal fluid metabolomics identifies 19 brain-related phenotype associations.	X-11795 levels	metabolite measurement	291 European	0	http://ftp.ebi.ac.uk/pub/databases/gwas/summary_statistics/GCST90026001-GCST90027000/GCST90026290	Genome-wide genotyping array	33437055
Panyard DJ	GCST90026291	2021-01-12	Commun Biol	Cerebrospinal fluid metabolomics identifies 19 brain-related phenotype associations.	X-12007 levels	metabolite measurement	291 European	0	http://ftp.ebi.ac.uk/pub/databases/gwas/summary_statistics/GCST90026001-GCST90027000/GCST90026291	Genome-wide genotyping array	33437055
Panyard DJ	GCST90026292	2021-01-12	Commun Biol	Cerebrospinal fluid metabolomics identifies 19 brain-related phenotype associations.	X-12015 levels	metabolite measurement	291 European	0	http://ftp.ebi.ac.uk/pub/databases/gwas/summary_statistics/GCST90026001-GCST90027000/GCST90026292	Genome-wide genotyping array	33437055
Panyard DJ	GCST90026293	2021-01-12	Commun Biol	Cerebrospinal fluid metabolomics identifies 19 brain-related phenotype associations.	X-12100 levels	metabolite measurement	291 European	0	http://ftp.ebi.ac.uk/pub/databases/gwas/summary_statistics/GCST90026001-GCST90027000/GCST90026293	Genome-wide genotyping array	33437055
Panyard DJ	GCST90026294	2021-01-12	Commun Biol	Cerebrospinal fluid metabolomics identifies 19 brain-related phenotype associations.	X-12101 levels	metabolite measurement	291 European	0	http://ftp.ebi.ac.uk/pub/databases/gwas/summary_statistics/GCST90026001-GCST90027000/GCST90026294	Genome-wide genotyping array	33437055
Panyard DJ	GCST90026295	2021-01-12	Commun Biol	Cerebrospinal fluid metabolomics identifies 19 brain-related phenotype associations.	X-12104 levels	metabolite measurement	291 European	0	http://ftp.ebi.ac.uk/pub/databases/gwas/summary_statistics/GCST90026001-GCST90027000/GCST90026295	Genome-wide genotyping array	33437055
Panyard DJ	GCST90026296	2021-01-12	Commun Biol	Cerebrospinal fluid metabolomics identifies 19 brain-related phenotype associations.	Ascorbic acid 3-sulfate levels	metabolite measurement	291 European	0	http://ftp.ebi.ac.uk/pub/databases/gwas/summary_statistics/GCST90026001-GCST90027000/GCST90026296	Genome-wide genotyping array	33437055
Panyard DJ	GCST90026297	2021-01-12	Commun Biol	Cerebrospinal fluid metabolomics identifies 19 brain-related phenotype associations.	X-12411 levels	metabolite measurement	291 European	0	http://ftp.ebi.ac.uk/pub/databases/gwas/summary_statistics/GCST90026001-GCST90027000/GCST90026297	Genome-wide genotyping array	33437055
Panyard DJ	GCST90026298	2021-01-12	Commun Biol	Cerebrospinal fluid metabolomics identifies 19 brain-related phenotype associations.	X-12906 levels	metabolite measurement	291 European	0	http://ftp.ebi.ac.uk/pub/databases/gwas/summary_statistics/GCST90026001-GCST90027000/GCST90026298	Genome-wide genotyping array	33437055
Panyard DJ	GCST90026299	2021-01-12	Commun Biol	Cerebrospinal fluid metabolomics identifies 19 brain-related phenotype associations.	1-carboxyethylvaline levels	metabolite measurement	291 European	0	http://ftp.ebi.ac.uk/pub/databases/gwas/summary_statistics/GCST90026001-GCST90027000/GCST90026299	Genome-wide genotyping array	33437055
Panyard DJ	GCST90026300	2021-01-12	Commun Biol	Cerebrospinal fluid metabolomics identifies 19 brain-related phenotype associations.	X-13728 levels	metabolite measurement	291 European	0	http://ftp.ebi.ac.uk/pub/databases/gwas/summary_statistics/GCST90026001-GCST90027000/GCST90026300	Genome-wide genotyping array	33437055
Panyard DJ	GCST90026301	2021-01-12	Commun Biol	Cerebrospinal fluid metabolomics identifies 19 brain-related phenotype associations.	X-14056 levels	metabolite measurement	291 European	0	http://ftp.ebi.ac.uk/pub/databases/gwas/summary_statistics/GCST90026001-GCST90027000/GCST90026301	Genome-wide genotyping array	33437055
Panyard DJ	GCST90026302	2021-01-12	Commun Biol	Cerebrospinal fluid metabolomics identifies 19 brain-related phenotype associations.	1-methyl-5-imidazoleacetate levels	metabolite measurement	291 European	0	http://ftp.ebi.ac.uk/pub/databases/gwas/summary_statistics/GCST90026001-GCST90027000/GCST90026302	Genome-wide genotyping array	33437055
Panyard DJ	GCST90026303	2021-01-12	Commun Biol	Cerebrospinal fluid metabolomics identifies 19 brain-related phenotype associations.	X-15245 levels	metabolite measurement	291 European	0	http://ftp.ebi.ac.uk/pub/databases/gwas/summary_statistics/GCST90026001-GCST90027000/GCST90026303	Genome-wide genotyping array	33437055
Panyard DJ	GCST90026304	2021-01-12	Commun Biol	Cerebrospinal fluid metabolomics identifies 19 brain-related phenotype associations.	1-carboxyethylphenylalanine levels	metabolite measurement	291 European	0	http://ftp.ebi.ac.uk/pub/databases/gwas/summary_statistics/GCST90026001-GCST90027000/GCST90026304	Genome-wide genotyping array	33437055
Panyard DJ	GCST90026305	2021-01-12	Commun Biol	Cerebrospinal fluid metabolomics identifies 19 brain-related phenotype associations.	X-15674 levels	metabolite measurement	291 European	0	http://ftp.ebi.ac.uk/pub/databases/gwas/summary_statistics/GCST90026001-GCST90027000/GCST90026305	Genome-wide genotyping array	33437055
Panyard DJ	GCST90026306	2021-01-12	Commun Biol	Cerebrospinal fluid metabolomics identifies 19 brain-related phenotype associations.	N,n,n-trimethyl-alanylproline betaine (tmap) levels	metabolite measurement	291 European	0	http://ftp.ebi.ac.uk/pub/databases/gwas/summary_statistics/GCST90026001-GCST90027000/GCST90026306	Genome-wide genotyping array	33437055
Panyard DJ	GCST90026307	2021-01-12	Commun Biol	Cerebrospinal fluid metabolomics identifies 19 brain-related phenotype associations.	X-18887 levels	metabolite measurement	291 European	0	http://ftp.ebi.ac.uk/pub/databases/gwas/summary_statistics/GCST90026001-GCST90027000/GCST90026307	Genome-wide genotyping array	33437055
Panyard DJ	GCST90026308	2021-01-12	Commun Biol	Cerebrospinal fluid metabolomics identifies 19 brain-related phenotype associations.	X-19438 levels	metabolite measurement	291 European	0	http://ftp.ebi.ac.uk/pub/databases/gwas/summary_statistics/GCST90026001-GCST90027000/GCST90026308	Genome-wide genotyping array	33437055
Panyard DJ	GCST90026309	2021-01-12	Commun Biol	Cerebrospinal fluid metabolomics identifies 19 brain-related phenotype associations.	X-21286 levels	metabolite measurement	291 European	0	http://ftp.ebi.ac.uk/pub/databases/gwas/summary_statistics/GCST90026001-GCST90027000/GCST90026309	Genome-wide genotyping array	33437055
Panyard DJ	GCST90026310	2021-01-12	Commun Biol	Cerebrospinal fluid metabolomics identifies 19 brain-related phenotype associations.	Butyrate (4:0) levels	metabolite measurement	291 European	0	http://ftp.ebi.ac.uk/pub/databases/gwas/summary_statistics/GCST90026001-GCST90027000/GCST90026310	Genome-wide genotyping array	33437055
Panyard DJ	GCST90026311	2021-01-12	Commun Biol	Cerebrospinal fluid metabolomics identifies 19 brain-related phenotype associations.	X-21733 levels	metabolite measurement	291 European	0	http://ftp.ebi.ac.uk/pub/databases/gwas/summary_statistics/GCST90026001-GCST90027000/GCST90026311	Genome-wide genotyping array	33437055
Panyard DJ	GCST90026312	2021-01-12	Commun Biol	Cerebrospinal fluid metabolomics identifies 19 brain-related phenotype associations.	2-o-methylascorbic acid levels	metabolite measurement	291 European	0	http://ftp.ebi.ac.uk/pub/databases/gwas/summary_statistics/GCST90026001-GCST90027000/GCST90026312	Genome-wide genotyping array	33437055
Panyard DJ	GCST90026313	2021-01-12	Commun Biol	Cerebrospinal fluid metabolomics identifies 19 brain-related phenotype associations.	X-22162 levels	metabolite measurement	291 European	0	http://ftp.ebi.ac.uk/pub/databases/gwas/summary_statistics/GCST90026001-GCST90027000/GCST90026313	Genome-wide genotyping array	33437055
Panyard DJ	GCST90026314	2021-01-12	Commun Biol	Cerebrospinal fluid metabolomics identifies 19 brain-related phenotype associations.	4-chlorobenzoic acid levels	metabolite measurement	291 European	0	http://ftp.ebi.ac.uk/pub/databases/gwas/summary_statistics/GCST90026001-GCST90027000/GCST90026314	Genome-wide genotyping array	33437055
Panyard DJ	GCST90026202	2021-01-12	Commun Biol	Cerebrospinal fluid metabolomics identifies 19 brain-related phenotype associations.	Methylsuccinoylcarnitine levels	metabolite measurement	291 European	0	http://ftp.ebi.ac.uk/pub/databases/gwas/summary_statistics/GCST90026001-GCST90027000/GCST90026202	Genome-wide genotyping array	33437055
Panyard DJ	GCST90026203	2021-01-12	Commun Biol	Cerebrospinal fluid metabolomics identifies 19 brain-related phenotype associations.	Myo-inositol levels	metabolite measurement	291 European	0	http://ftp.ebi.ac.uk/pub/databases/gwas/summary_statistics/GCST90026001-GCST90027000/GCST90026203	Genome-wide genotyping array	33437055
Panyard DJ	GCST90026204	2021-01-12	Commun Biol	Cerebrospinal fluid metabolomics identifies 19 brain-related phenotype associations.	N-acetyl-3-methylhistidine levels	metabolite measurement	291 European	0	http://ftp.ebi.ac.uk/pub/databases/gwas/summary_statistics/GCST90026001-GCST90027000/GCST90026204	Genome-wide genotyping array	33437055
Panyard DJ	GCST90026205	2021-01-12	Commun Biol	Cerebrospinal fluid metabolomics identifies 19 brain-related phenotype associations.	N-acetyl-aspartyl-glutamate (naag) levels	metabolite measurement	291 European	0	http://ftp.ebi.ac.uk/pub/databases/gwas/summary_statistics/GCST90026001-GCST90027000/GCST90026205	Genome-wide genotyping array	33437055
Panyard DJ	GCST90026206	2021-01-12	Commun Biol	Cerebrospinal fluid metabolomics identifies 19 brain-related phenotype associations.	N-acetyl-beta-alanine levels	metabolite measurement	291 European	1	http://ftp.ebi.ac.uk/pub/databases/gwas/summary_statistics/GCST90026001-GCST90027000/GCST90026206	Genome-wide genotyping array	33437055
Panyard DJ	GCST90026207	2021-01-12	Commun Biol	Cerebrospinal fluid metabolomics identifies 19 brain-related phenotype associations.	N-acetyl-isoputreanine levels	metabolite measurement	291 European	0	http://ftp.ebi.ac.uk/pub/databases/gwas/summary_statistics/GCST90026001-GCST90027000/GCST90026207	Genome-wide genotyping array	33437055
Panyard DJ	GCST90026208	2021-01-12	Commun Biol	Cerebrospinal fluid metabolomics identifies 19 brain-related phenotype associations.	N-acetylalanine levels	metabolite measurement	291 European	0	http://ftp.ebi.ac.uk/pub/databases/gwas/summary_statistics/GCST90026001-GCST90027000/GCST90026208	Genome-wide genotyping array	33437055
Panyard DJ	GCST90026209	2021-01-12	Commun Biol	Cerebrospinal fluid metabolomics identifies 19 brain-related phenotype associations.	N-acetylarginine levels	metabolite measurement	291 European	0	http://ftp.ebi.ac.uk/pub/databases/gwas/summary_statistics/GCST90026001-GCST90027000/GCST90026209	Genome-wide genotyping array	33437055
Panyard DJ	GCST90026210	2021-01-12	Commun Biol	Cerebrospinal fluid metabolomics identifies 19 brain-related phenotype associations.	N-acetylasparagine levels	metabolite measurement	291 European	0	http://ftp.ebi.ac.uk/pub/databases/gwas/summary_statistics/GCST90026001-GCST90027000/GCST90026210	Genome-wide genotyping array	33437055
Panyard DJ	GCST90026211	2021-01-12	Commun Biol	Cerebrospinal fluid metabolomics identifies 19 brain-related phenotype associations.	N-acetylaspartate (naa) levels	metabolite measurement	291 European	0	http://ftp.ebi.ac.uk/pub/databases/gwas/summary_statistics/GCST90026001-GCST90027000/GCST90026211	Genome-wide genotyping array	33437055
Panyard DJ	GCST90026212	2021-01-12	Commun Biol	Cerebrospinal fluid metabolomics identifies 19 brain-related phenotype associations.	N-acetylglucosamine/n-acetylgalactosamine levels	metabolite measurement	291 European	0	http://ftp.ebi.ac.uk/pub/databases/gwas/summary_statistics/GCST90026001-GCST90027000/GCST90026212	Genome-wide genotyping array	33437055
Panyard DJ	GCST90026213	2021-01-12	Commun Biol	Cerebrospinal fluid metabolomics identifies 19 brain-related phenotype associations.	N-acetylglutamate levels	metabolite measurement	291 European	1	http://ftp.ebi.ac.uk/pub/databases/gwas/summary_statistics/GCST90026001-GCST90027000/GCST90026213	Genome-wide genotyping array	33437055
Panyard DJ	GCST90026214	2021-01-12	Commun Biol	Cerebrospinal fluid metabolomics identifies 19 brain-related phenotype associations.	N-acetylglutamine levels	metabolite measurement	291 European	0	http://ftp.ebi.ac.uk/pub/databases/gwas/summary_statistics/GCST90026001-GCST90027000/GCST90026214	Genome-wide genotyping array	33437055
Panyard DJ	GCST90026215	2021-01-12	Commun Biol	Cerebrospinal fluid metabolomics identifies 19 brain-related phenotype associations.	N-acetylglycine levels	metabolite measurement	291 European	0	http://ftp.ebi.ac.uk/pub/databases/gwas/summary_statistics/GCST90026001-GCST90027000/GCST90026215	Genome-wide genotyping array	33437055
Panyard DJ	GCST90026216	2021-01-12	Commun Biol	Cerebrospinal fluid metabolomics identifies 19 brain-related phenotype associations.	N-acetylhistidine levels	metabolite measurement	291 European	1	http://ftp.ebi.ac.uk/pub/databases/gwas/summary_statistics/GCST90026001-GCST90027000/GCST90026216	Genome-wide genotyping array	33437055
Panyard DJ	GCST90026217	2021-01-12	Commun Biol	Cerebrospinal fluid metabolomics identifies 19 brain-related phenotype associations.	N-acetylisoleucine levels	metabolite measurement	291 European	0	http://ftp.ebi.ac.uk/pub/databases/gwas/summary_statistics/GCST90026001-GCST90027000/GCST90026217	Genome-wide genotyping array	33437055
Panyard DJ	GCST90026218	2021-01-12	Commun Biol	Cerebrospinal fluid metabolomics identifies 19 brain-related phenotype associations.	N-acetylleucine levels	metabolite measurement	291 European	0	http://ftp.ebi.ac.uk/pub/databases/gwas/summary_statistics/GCST90026001-GCST90027000/GCST90026218	Genome-wide genotyping array	33437055
Panyard DJ	GCST90026219	2021-01-12	Commun Biol	Cerebrospinal fluid metabolomics identifies 19 brain-related phenotype associations.	N-acetylmethionine levels	metabolite measurement	291 European	0	http://ftp.ebi.ac.uk/pub/databases/gwas/summary_statistics/GCST90026001-GCST90027000/GCST90026219	Genome-wide genotyping array	33437055
Panyard DJ	GCST90026220	2021-01-12	Commun Biol	Cerebrospinal fluid metabolomics identifies 19 brain-related phenotype associations.	N-acetylneuraminate levels	metabolite measurement	291 European	0	http://ftp.ebi.ac.uk/pub/databases/gwas/summary_statistics/GCST90026001-GCST90027000/GCST90026220	Genome-wide genotyping array	33437055
Panyard DJ	GCST90026221	2021-01-12	Commun Biol	Cerebrospinal fluid metabolomics identifies 19 brain-related phenotype associations.	N-acetylphenylalanine levels	metabolite measurement	291 European	0	http://ftp.ebi.ac.uk/pub/databases/gwas/summary_statistics/GCST90026001-GCST90027000/GCST90026221	Genome-wide genotyping array	33437055
Panyard DJ	GCST90026222	2021-01-12	Commun Biol	Cerebrospinal fluid metabolomics identifies 19 brain-related phenotype associations.	N-acetylputrescine levels	metabolite measurement	291 European	0	http://ftp.ebi.ac.uk/pub/databases/gwas/summary_statistics/GCST90026001-GCST90027000/GCST90026222	Genome-wide genotyping array	33437055
Panyard DJ	GCST90026223	2021-01-12	Commun Biol	Cerebrospinal fluid metabolomics identifies 19 brain-related phenotype associations.	N-acetylserine levels	metabolite measurement	291 European	0	http://ftp.ebi.ac.uk/pub/databases/gwas/summary_statistics/GCST90026001-GCST90027000/GCST90026223	Genome-wide genotyping array	33437055
Panyard DJ	GCST90026224	2021-01-12	Commun Biol	Cerebrospinal fluid metabolomics identifies 19 brain-related phenotype associations.	N-acetyltaurine levels	metabolite measurement	291 European	0	http://ftp.ebi.ac.uk/pub/databases/gwas/summary_statistics/GCST90026001-GCST90027000/GCST90026224	Genome-wide genotyping array	33437055
Panyard DJ	GCST90026225	2021-01-12	Commun Biol	Cerebrospinal fluid metabolomics identifies 19 brain-related phenotype associations.	N-acetylthreonine levels	metabolite measurement	291 European	0	http://ftp.ebi.ac.uk/pub/databases/gwas/summary_statistics/GCST90026001-GCST90027000/GCST90026225	Genome-wide genotyping array	33437055
Panyard DJ	GCST90026226	2021-01-12	Commun Biol	Cerebrospinal fluid metabolomics identifies 19 brain-related phenotype associations.	N-acetylvaline levels	metabolite measurement	291 European	0	http://ftp.ebi.ac.uk/pub/databases/gwas/summary_statistics/GCST90026001-GCST90027000/GCST90026226	Genome-wide genotyping array	33437055
Panyard DJ	GCST90026227	2021-01-12	Commun Biol	Cerebrospinal fluid metabolomics identifies 19 brain-related phenotype associations.	N-delta-acetylornithine levels	metabolite measurement	291 European	1	http://ftp.ebi.ac.uk/pub/databases/gwas/summary_statistics/GCST90026001-GCST90027000/GCST90026227	Genome-wide genotyping array	33437055
Panyard DJ	GCST90026228	2021-01-12	Commun Biol	Cerebrospinal fluid metabolomics identifies 19 brain-related phenotype associations.	N-formylanthranilic acid levels	metabolite measurement	291 European	0	http://ftp.ebi.ac.uk/pub/databases/gwas/summary_statistics/GCST90026001-GCST90027000/GCST90026228	Genome-wide genotyping array	33437055
Panyard DJ	GCST90026229	2021-01-12	Commun Biol	Cerebrospinal fluid metabolomics identifies 19 brain-related phenotype associations.	N-formylmethionine levels	metabolite measurement	291 European	0	http://ftp.ebi.ac.uk/pub/databases/gwas/summary_statistics/GCST90026001-GCST90027000/GCST90026229	Genome-wide genotyping array	33437055
Panyard DJ	GCST90026230	2021-01-12	Commun Biol	Cerebrospinal fluid metabolomics identifies 19 brain-related phenotype associations.	N-trimethyl 5-aminovalerate levels	metabolite measurement	291 European	0	http://ftp.ebi.ac.uk/pub/databases/gwas/summary_statistics/GCST90026001-GCST90027000/GCST90026230	Genome-wide genotyping array	33437055
Panyard DJ	GCST90026231	2021-01-12	Commun Biol	Cerebrospinal fluid metabolomics identifies 19 brain-related phenotype associations.	N1-methyl-2-pyridone-5-carboxamide levels	metabolite measurement	291 European	0	http://ftp.ebi.ac.uk/pub/databases/gwas/summary_statistics/GCST90026001-GCST90027000/GCST90026231	Genome-wide genotyping array	33437055
Panyard DJ	GCST90026232	2021-01-12	Commun Biol	Cerebrospinal fluid metabolomics identifies 19 brain-related phenotype associations.	N1-methyladenosine levels	metabolite measurement	291 European	0	http://ftp.ebi.ac.uk/pub/databases/gwas/summary_statistics/GCST90026001-GCST90027000/GCST90026232	Genome-wide genotyping array	33437055
Panyard DJ	GCST90026233	2021-01-12	Commun Biol	Cerebrospinal fluid metabolomics identifies 19 brain-related phenotype associations.	N1-methylinosine levels	metabolite measurement	291 European	0	http://ftp.ebi.ac.uk/pub/databases/gwas/summary_statistics/GCST90026001-GCST90027000/GCST90026233	Genome-wide genotyping array	33437055
Panyard DJ	GCST90026234	2021-01-12	Commun Biol	Cerebrospinal fluid metabolomics identifies 19 brain-related phenotype associations.	N2,n2-dimethylguanosine levels	metabolite measurement	291 European	0	http://ftp.ebi.ac.uk/pub/databases/gwas/summary_statistics/GCST90026001-GCST90027000/GCST90026234	Genome-wide genotyping array	33437055
Panyard DJ	GCST90026235	2021-01-12	Commun Biol	Cerebrospinal fluid metabolomics identifies 19 brain-related phenotype associations.	N6,n6,n6-trimethyllysine levels	metabolite measurement	291 European	0	http://ftp.ebi.ac.uk/pub/databases/gwas/summary_statistics/GCST90026001-GCST90027000/GCST90026235	Genome-wide genotyping array	33437055
Panyard DJ	GCST90026236	2021-01-12	Commun Biol	Cerebrospinal fluid metabolomics identifies 19 brain-related phenotype associations.	N6-carbamoylthreonyladenosine levels	metabolite measurement	291 European	0	http://ftp.ebi.ac.uk/pub/databases/gwas/summary_statistics/GCST90026001-GCST90027000/GCST90026236	Genome-wide genotyping array	33437055
Panyard DJ	GCST90026237	2021-01-12	Commun Biol	Cerebrospinal fluid metabolomics identifies 19 brain-related phenotype associations.	N6-succinyladenosine levels	metabolite measurement	291 European	0	http://ftp.ebi.ac.uk/pub/databases/gwas/summary_statistics/GCST90026001-GCST90027000/GCST90026237	Genome-wide genotyping array	33437055
Panyard DJ	GCST90026238	2021-01-12	Commun Biol	Cerebrospinal fluid metabolomics identifies 19 brain-related phenotype associations.	Nicotinamide riboside levels	metabolite measurement	291 European	0	http://ftp.ebi.ac.uk/pub/databases/gwas/summary_statistics/GCST90026001-GCST90027000/GCST90026238	Genome-wide genotyping array	33437055
Panyard DJ	GCST90026239	2021-01-12	Commun Biol	Cerebrospinal fluid metabolomics identifies 19 brain-related phenotype associations.	O-sulfo-l-tyrosine levels	metabolite measurement	291 European	0	http://ftp.ebi.ac.uk/pub/databases/gwas/summary_statistics/GCST90026001-GCST90027000/GCST90026239	Genome-wide genotyping array	33437055
Panyard DJ	GCST90026240	2021-01-12	Commun Biol	Cerebrospinal fluid metabolomics identifies 19 brain-related phenotype associations.	Octanoylcarnitine (c8) levels	metabolite measurement	291 European	0	http://ftp.ebi.ac.uk/pub/databases/gwas/summary_statistics/GCST90026001-GCST90027000/GCST90026240	Genome-wide genotyping array	33437055
Panyard DJ	GCST90026241	2021-01-12	Commun Biol	Cerebrospinal fluid metabolomics identifies 19 brain-related phenotype associations.	Orotate levels	metabolite measurement	291 European	0	http://ftp.ebi.ac.uk/pub/databases/gwas/summary_statistics/GCST90026001-GCST90027000/GCST90026241	Genome-wide genotyping array	33437055
Panyard DJ	GCST90026242	2021-01-12	Commun Biol	Cerebrospinal fluid metabolomics identifies 19 brain-related phenotype associations.	Orotidine levels	metabolite measurement	291 European	0	http://ftp.ebi.ac.uk/pub/databases/gwas/summary_statistics/GCST90026001-GCST90027000/GCST90026242	Genome-wide genotyping array	33437055
Panyard DJ	GCST90026243	2021-01-12	Commun Biol	Cerebrospinal fluid metabolomics identifies 19 brain-related phenotype associations.	Oxalate (ethanedioate) levels	metabolite measurement	291 European	1	http://ftp.ebi.ac.uk/pub/databases/gwas/summary_statistics/GCST90026001-GCST90027000/GCST90026243	Genome-wide genotyping array	33437055
Panyard DJ	GCST90026244	2021-01-12	Commun Biol	Cerebrospinal fluid metabolomics identifies 19 brain-related phenotype associations.	Palmitoyl dihydrosphingomyelin (d18:0/16:0) levels	metabolite measurement	291 European	0	http://ftp.ebi.ac.uk/pub/databases/gwas/summary_statistics/GCST90026001-GCST90027000/GCST90026244	Genome-wide genotyping array	33437055
Panyard DJ	GCST90026245	2021-01-12	Commun Biol	Cerebrospinal fluid metabolomics identifies 19 brain-related phenotype associations.	Palmitoyl sphingomyelin (d18:1/16:0) levels	metabolite measurement	291 European	0	http://ftp.ebi.ac.uk/pub/databases/gwas/summary_statistics/GCST90026001-GCST90027000/GCST90026245	Genome-wide genotyping array	33437055
Panyard DJ	GCST90026246	2021-01-12	Commun Biol	Cerebrospinal fluid metabolomics identifies 19 brain-related phenotype associations.	Pantothenate levels	metabolite measurement	291 European	0	http://ftp.ebi.ac.uk/pub/databases/gwas/summary_statistics/GCST90026001-GCST90027000/GCST90026246	Genome-wide genotyping array	33437055
Panyard DJ	GCST90026247	2021-01-12	Commun Biol	Cerebrospinal fluid metabolomics identifies 19 brain-related phenotype associations.	Phenol sulfate levels	metabolite measurement	291 European	0	http://ftp.ebi.ac.uk/pub/databases/gwas/summary_statistics/GCST90026001-GCST90027000/GCST90026247	Genome-wide genotyping array	33437055
Panyard DJ	GCST90026248	2021-01-12	Commun Biol	Cerebrospinal fluid metabolomics identifies 19 brain-related phenotype associations.	Phenylacetylglutamine levels	metabolite measurement	291 European	0	http://ftp.ebi.ac.uk/pub/databases/gwas/summary_statistics/GCST90026001-GCST90027000/GCST90026248	Genome-wide genotyping array	33437055
Panyard DJ	GCST90026249	2021-01-12	Commun Biol	Cerebrospinal fluid metabolomics identifies 19 brain-related phenotype associations.	Phenylalanine levels	metabolite measurement	291 European	0	http://ftp.ebi.ac.uk/pub/databases/gwas/summary_statistics/GCST90026001-GCST90027000/GCST90026249	Genome-wide genotyping array	33437055
Panyard DJ	GCST90026250	2021-01-12	Commun Biol	Cerebrospinal fluid metabolomics identifies 19 brain-related phenotype associations.	Phenyllactate (pla) levels	metabolite measurement	291 European	0	http://ftp.ebi.ac.uk/pub/databases/gwas/summary_statistics/GCST90026001-GCST90027000/GCST90026250	Genome-wide genotyping array	33437055
Panyard DJ	GCST90026251	2021-01-12	Commun Biol	Cerebrospinal fluid metabolomics identifies 19 brain-related phenotype associations.	Pipecolate levels	metabolite measurement	291 European	0	http://ftp.ebi.ac.uk/pub/databases/gwas/summary_statistics/GCST90026001-GCST90027000/GCST90026251	Genome-wide genotyping array	33437055
Panyard DJ	GCST90026252	2021-01-12	Commun Biol	Cerebrospinal fluid metabolomics identifies 19 brain-related phenotype associations.	Propionylcarnitine (c3) levels	metabolite measurement	291 European	0	http://ftp.ebi.ac.uk/pub/databases/gwas/summary_statistics/GCST90026001-GCST90027000/GCST90026252	Genome-wide genotyping array	33437055
Panyard DJ	GCST90026253	2021-01-12	Commun Biol	Cerebrospinal fluid metabolomics identifies 19 brain-related phenotype associations.	Pseudouridine levels	metabolite measurement	291 European	0	http://ftp.ebi.ac.uk/pub/databases/gwas/summary_statistics/GCST90026001-GCST90027000/GCST90026253	Genome-wide genotyping array	33437055
Panyard DJ	GCST90026254	2021-01-12	Commun Biol	Cerebrospinal fluid metabolomics identifies 19 brain-related phenotype associations.	Pyridoxal levels	metabolite measurement	291 European	0	http://ftp.ebi.ac.uk/pub/databases/gwas/summary_statistics/GCST90026001-GCST90027000/GCST90026254	Genome-wide genotyping array	33437055
Panyard DJ	GCST90026255	2021-01-12	Commun Biol	Cerebrospinal fluid metabolomics identifies 19 brain-related phenotype associations.	Pyridoxate levels	metabolite measurement	291 European	0	http://ftp.ebi.ac.uk/pub/databases/gwas/summary_statistics/GCST90026001-GCST90027000/GCST90026255	Genome-wide genotyping array	33437055
Panyard DJ	GCST90026256	2021-01-12	Commun Biol	Cerebrospinal fluid metabolomics identifies 19 brain-related phenotype associations.	Pyruvate levels	metabolite measurement	291 European	0	http://ftp.ebi.ac.uk/pub/databases/gwas/summary_statistics/GCST90026001-GCST90027000/GCST90026256	Genome-wide genotyping array	33437055
Panyard DJ	GCST90026257	2021-01-12	Commun Biol	Cerebrospinal fluid metabolomics identifies 19 brain-related phenotype associations.	Quinate levels	metabolite measurement	291 European	0	http://ftp.ebi.ac.uk/pub/databases/gwas/summary_statistics/GCST90026001-GCST90027000/GCST90026257	Genome-wide genotyping array	33437055
Panyard DJ	GCST90026258	2021-01-12	Commun Biol	Cerebrospinal fluid metabolomics identifies 19 brain-related phenotype associations.	Ribitol levels	metabolite measurement	291 European	0	http://ftp.ebi.ac.uk/pub/databases/gwas/summary_statistics/GCST90026001-GCST90027000/GCST90026258	Genome-wide genotyping array	33437055
Panyard DJ	GCST90026259	2021-01-12	Commun Biol	Cerebrospinal fluid metabolomics identifies 19 brain-related phenotype associations.	Ribonate levels	metabolite measurement	291 European	0	http://ftp.ebi.ac.uk/pub/databases/gwas/summary_statistics/GCST90026001-GCST90027000/GCST90026259	Genome-wide genotyping array	33437055
Panyard DJ	GCST90026260	2021-01-12	Commun Biol	Cerebrospinal fluid metabolomics identifies 19 brain-related phenotype associations.	Ribulonate/xylulonate levels	metabolite measurement	291 European	0	http://ftp.ebi.ac.uk/pub/databases/gwas/summary_statistics/GCST90026001-GCST90027000/GCST90026260	Genome-wide genotyping array	33437055
Panyard DJ	GCST90026261	2021-01-12	Commun Biol	Cerebrospinal fluid metabolomics identifies 19 brain-related phenotype associations.	S-1-pyrroline-5-carboxylate levels	metabolite measurement	291 European	0	http://ftp.ebi.ac.uk/pub/databases/gwas/summary_statistics/GCST90026001-GCST90027000/GCST90026261	Genome-wide genotyping array	33437055
Panyard DJ	GCST90026262	2021-01-12	Commun Biol	Cerebrospinal fluid metabolomics identifies 19 brain-related phenotype associations.	S-methylcysteine levels	metabolite measurement	291 European	0	http://ftp.ebi.ac.uk/pub/databases/gwas/summary_statistics/GCST90026001-GCST90027000/GCST90026262	Genome-wide genotyping array	33437055
Panyard DJ	GCST90026263	2021-01-12	Commun Biol	Cerebrospinal fluid metabolomics identifies 19 brain-related phenotype associations.	Salicylate levels	metabolite measurement	291 European	0	http://ftp.ebi.ac.uk/pub/databases/gwas/summary_statistics/GCST90026001-GCST90027000/GCST90026263	Genome-wide genotyping array	33437055
Panyard DJ	GCST90026264	2021-01-12	Commun Biol	Cerebrospinal fluid metabolomics identifies 19 brain-related phenotype associations.	Serine levels	metabolite measurement	291 European	0	http://ftp.ebi.ac.uk/pub/databases/gwas/summary_statistics/GCST90026001-GCST90027000/GCST90026264	Genome-wide genotyping array	33437055
Panyard DJ	GCST90026265	2021-01-12	Commun Biol	Cerebrospinal fluid metabolomics identifies 19 brain-related phenotype associations.	Spermidine levels	metabolite measurement	291 European	0	http://ftp.ebi.ac.uk/pub/databases/gwas/summary_statistics/GCST90026001-GCST90027000/GCST90026265	Genome-wide genotyping array	33437055
Panyard DJ	GCST90026266	2021-01-12	Commun Biol	Cerebrospinal fluid metabolomics identifies 19 brain-related phenotype associations.	Stachydrine levels	metabolite measurement	291 European	0	http://ftp.ebi.ac.uk/pub/databases/gwas/summary_statistics/GCST90026001-GCST90027000/GCST90026266	Genome-wide genotyping array	33437055
Panyard DJ	GCST90026267	2021-01-12	Commun Biol	Cerebrospinal fluid metabolomics identifies 19 brain-related phenotype associations.	Stearoyl sphingomyelin (d18:1/18:0) levels	metabolite measurement	291 European	0	http://ftp.ebi.ac.uk/pub/databases/gwas/summary_statistics/GCST90026001-GCST90027000/GCST90026267	Genome-wide genotyping array	33437055
Panyard DJ	GCST90026268	2021-01-12	Commun Biol	Cerebrospinal fluid metabolomics identifies 19 brain-related phenotype associations.	Succinimide levels	metabolite measurement	291 European	0	http://ftp.ebi.ac.uk/pub/databases/gwas/summary_statistics/GCST90026001-GCST90027000/GCST90026268	Genome-wide genotyping array	33437055
Panyard DJ	GCST90026269	2021-01-12	Commun Biol	Cerebrospinal fluid metabolomics identifies 19 brain-related phenotype associations.	Succinylcarnitine (c4-dc) levels	metabolite measurement	291 European	0	http://ftp.ebi.ac.uk/pub/databases/gwas/summary_statistics/GCST90026001-GCST90027000/GCST90026269	Genome-wide genotyping array	33437055
Panyard DJ	GCST90026270	2021-01-12	Commun Biol	Cerebrospinal fluid metabolomics identifies 19 brain-related phenotype associations.	Tartarate levels	metabolite measurement	291 European	0	http://ftp.ebi.ac.uk/pub/databases/gwas/summary_statistics/GCST90026001-GCST90027000/GCST90026270	Genome-wide genotyping array	33437055
Panyard DJ	GCST90026271	2021-01-12	Commun Biol	Cerebrospinal fluid metabolomics identifies 19 brain-related phenotype associations.	Tartronate (hydroxymalonate) levels	metabolite measurement	291 European	0	http://ftp.ebi.ac.uk/pub/databases/gwas/summary_statistics/GCST90026001-GCST90027000/GCST90026271	Genome-wide genotyping array	33437055
Panyard DJ	GCST90026272	2021-01-12	Commun Biol	Cerebrospinal fluid metabolomics identifies 19 brain-related phenotype associations.	Theobromine levels	metabolite measurement	291 European	0	http://ftp.ebi.ac.uk/pub/databases/gwas/summary_statistics/GCST90026001-GCST90027000/GCST90026272	Genome-wide genotyping array	33437055
Panyard DJ	GCST90026273	2021-01-12	Commun Biol	Cerebrospinal fluid metabolomics identifies 19 brain-related phenotype associations.	Theophylline levels	metabolite measurement	291 European	0	http://ftp.ebi.ac.uk/pub/databases/gwas/summary_statistics/GCST90026001-GCST90027000/GCST90026273	Genome-wide genotyping array	33437055
Panyard DJ	GCST90026274	2021-01-12	Commun Biol	Cerebrospinal fluid metabolomics identifies 19 brain-related phenotype associations.	Thioproline levels	metabolite measurement	291 European	0	http://ftp.ebi.ac.uk/pub/databases/gwas/summary_statistics/GCST90026001-GCST90027000/GCST90026274	Genome-wide genotyping array	33437055
Panyard DJ	GCST90026275	2021-01-12	Commun Biol	Cerebrospinal fluid metabolomics identifies 19 brain-related phenotype associations.	Threonate levels	metabolite measurement	291 European	0	http://ftp.ebi.ac.uk/pub/databases/gwas/summary_statistics/GCST90026001-GCST90027000/GCST90026275	Genome-wide genotyping array	33437055
Panyard DJ	GCST90026276	2021-01-12	Commun Biol	Cerebrospinal fluid metabolomics identifies 19 brain-related phenotype associations.	Threonine levels	metabolite measurement	291 European	0	http://ftp.ebi.ac.uk/pub/databases/gwas/summary_statistics/GCST90026001-GCST90027000/GCST90026276	Genome-wide genotyping array	33437055
Panyard DJ	GCST90026277	2021-01-12	Commun Biol	Cerebrospinal fluid metabolomics identifies 19 brain-related phenotype associations.	Trans-4-hydroxyproline levels	metabolite measurement	291 European	0	http://ftp.ebi.ac.uk/pub/databases/gwas/summary_statistics/GCST90026001-GCST90027000/GCST90026277	Genome-wide genotyping array	33437055
Panyard DJ	GCST90026278	2021-01-12	Commun Biol	Cerebrospinal fluid metabolomics identifies 19 brain-related phenotype associations.	Trigonelline (n'-methylnicotinate) levels	metabolite measurement	291 European	0	http://ftp.ebi.ac.uk/pub/databases/gwas/summary_statistics/GCST90026001-GCST90027000/GCST90026278	Genome-wide genotyping array	33437055
Panyard DJ	GCST90026279	2021-01-12	Commun Biol	Cerebrospinal fluid metabolomics identifies 19 brain-related phenotype associations.	Trimethylamine n-oxide levels	metabolite measurement	291 European	0	http://ftp.ebi.ac.uk/pub/databases/gwas/summary_statistics/GCST90026001-GCST90027000/GCST90026279	Genome-wide genotyping array	33437055
Panyard DJ	GCST90026280	2021-01-12	Commun Biol	Cerebrospinal fluid metabolomics identifies 19 brain-related phenotype associations.	Tryptophan levels	metabolite measurement	291 European	0	http://ftp.ebi.ac.uk/pub/databases/gwas/summary_statistics/GCST90026001-GCST90027000/GCST90026280	Genome-wide genotyping array	33437055
Panyard DJ	GCST90026281	2021-01-12	Commun Biol	Cerebrospinal fluid metabolomics identifies 19 brain-related phenotype associations.	Tryptophan betaine levels	metabolite measurement	291 European	1	http://ftp.ebi.ac.uk/pub/databases/gwas/summary_statistics/GCST90026001-GCST90027000/GCST90026281	Genome-wide genotyping array	33437055
Panyard DJ	GCST90026282	2021-01-12	Commun Biol	Cerebrospinal fluid metabolomics identifies 19 brain-related phenotype associations.	Uracil levels	metabolite measurement	291 European	0	http://ftp.ebi.ac.uk/pub/databases/gwas/summary_statistics/GCST90026001-GCST90027000/GCST90026282	Genome-wide genotyping array	33437055
Panyard DJ	GCST90026283	2021-01-12	Commun Biol	Cerebrospinal fluid metabolomics identifies 19 brain-related phenotype associations.	Urea levels	metabolite measurement	291 European	0	http://ftp.ebi.ac.uk/pub/databases/gwas/summary_statistics/GCST90026001-GCST90027000/GCST90026283	Genome-wide genotyping array	33437055
Panyard DJ	GCST90026284	2021-01-12	Commun Biol	Cerebrospinal fluid metabolomics identifies 19 brain-related phenotype associations.	Valine levels	metabolite measurement	291 European	0	http://ftp.ebi.ac.uk/pub/databases/gwas/summary_statistics/GCST90026001-GCST90027000/GCST90026284	Genome-wide genotyping array	33437055
Panyard DJ	GCST90026285	2021-01-12	Commun Biol	Cerebrospinal fluid metabolomics identifies 19 brain-related phenotype associations.	X-10457 levels	metabolite measurement	291 European	0	http://ftp.ebi.ac.uk/pub/databases/gwas/summary_statistics/GCST90026001-GCST90027000/GCST90026285	Genome-wide genotyping array	33437055
Panyard DJ	GCST90026286	2021-01-12	Commun Biol	Cerebrospinal fluid metabolomics identifies 19 brain-related phenotype associations.	X-11261 levels	metabolite measurement	291 European	0	http://ftp.ebi.ac.uk/pub/databases/gwas/summary_statistics/GCST90026001-GCST90027000/GCST90026286	Genome-wide genotyping array	33437055
Panyard DJ	GCST90026287	2021-01-12	Commun Biol	Cerebrospinal fluid metabolomics identifies 19 brain-related phenotype associations.	2,3-dihydroxy-5-methylthio-4-pentenoate (dmtpa) levels	metabolite measurement	291 European	0	http://ftp.ebi.ac.uk/pub/databases/gwas/summary_statistics/GCST90026001-GCST90027000/GCST90026287	Genome-wide genotyping array	33437055
Panyard DJ	GCST90026288	2021-01-12	Commun Biol	Cerebrospinal fluid metabolomics identifies 19 brain-related phenotype associations.	X-11612 levels	metabolite measurement	291 European	0	http://ftp.ebi.ac.uk/pub/databases/gwas/summary_statistics/GCST90026001-GCST90027000/GCST90026288	Genome-wide genotyping array	33437055
Panyard DJ	GCST90026289	2021-01-12	Commun Biol	Cerebrospinal fluid metabolomics identifies 19 brain-related phenotype associations.	X-11787 levels	metabolite measurement	291 European	0	http://ftp.ebi.ac.uk/pub/databases/gwas/summary_statistics/GCST90026001-GCST90027000/GCST90026289	Genome-wide genotyping array	33437055
Panyard DJ	GCST90026002	2021-01-12	Commun Biol	Cerebrospinal fluid metabolomics identifies 19 brain-related phenotype associations.	Bilirubin (z,z) levels	bilirubin measurement	291 European	1	http://ftp.ebi.ac.uk/pub/databases/gwas/summary_statistics/GCST90026001-GCST90027000/GCST90026002	Genome-wide genotyping array	33437055
Panyard DJ	GCST90026003	2021-01-12	Commun Biol	Cerebrospinal fluid metabolomics identifies 19 brain-related phenotype associations.	Cholesterol levels	total cholesterol measurement	291 European	0	http://ftp.ebi.ac.uk/pub/databases/gwas/summary_statistics/GCST90026001-GCST90027000/GCST90026003	Genome-wide genotyping array	33437055
Panyard DJ	GCST90026004	2021-01-12	Commun Biol	Cerebrospinal fluid metabolomics identifies 19 brain-related phenotype associations.	Lysine levels	lysine measurement	291 European	0	http://ftp.ebi.ac.uk/pub/databases/gwas/summary_statistics/GCST90026001-GCST90027000/GCST90026004	Genome-wide genotyping array	33437055
Panyard DJ	GCST90026005	2021-01-12	Commun Biol	Cerebrospinal fluid metabolomics identifies 19 brain-related phenotype associations.	Tyrosine levels	tyrosine measurement	291 European	0	http://ftp.ebi.ac.uk/pub/databases/gwas/summary_statistics/GCST90026001-GCST90027000/GCST90026005	Genome-wide genotyping array	33437055
Panyard DJ	GCST90026006	2021-01-12	Commun Biol	Cerebrospinal fluid metabolomics identifies 19 brain-related phenotype associations.	Pyroglutamine levels	pyroglutamine measurement	291 European	0	http://ftp.ebi.ac.uk/pub/databases/gwas/summary_statistics/GCST90026001-GCST90027000/GCST90026006	Genome-wide genotyping array	33437055
Panyard DJ	GCST90026007	2021-01-12	Commun Biol	Cerebrospinal fluid metabolomics identifies 19 brain-related phenotype associations.	Cortisol levels	cortisol measurement	291 European	0	http://ftp.ebi.ac.uk/pub/databases/gwas/summary_statistics/GCST90026001-GCST90027000/GCST90026007	Genome-wide genotyping array	33437055
Panyard DJ	GCST90026008	2021-01-12	Commun Biol	Cerebrospinal fluid metabolomics identifies 19 brain-related phenotype associations.	Lactate levels	lactate measurement	291 European	0	http://ftp.ebi.ac.uk/pub/databases/gwas/summary_statistics/GCST90026001-GCST90027000/GCST90026008	Genome-wide genotyping array	33437055
Panyard DJ	GCST90026009	2021-01-12	Commun Biol	Cerebrospinal fluid metabolomics identifies 19 brain-related phenotype associations.	Sulfate levels	sulfate measurement	291 European	0	http://ftp.ebi.ac.uk/pub/databases/gwas/summary_statistics/GCST90026001-GCST90027000/GCST90026009	Genome-wide genotyping array	33437055
Panyard DJ	GCST90026010	2021-01-12	Commun Biol	Cerebrospinal fluid metabolomics identifies 19 brain-related phenotype associations.	1,5-anhydroglucitol (1,5-ag) levels	1,5 anhydroglucitol measurement	291 European	0	http://ftp.ebi.ac.uk/pub/databases/gwas/summary_statistics/GCST90026001-GCST90027000/GCST90026010	Genome-wide genotyping array	33437055
Panyard DJ	GCST90026011	2021-01-12	Commun Biol	Cerebrospinal fluid metabolomics identifies 19 brain-related phenotype associations.	Kynurenine levels	kynurenine measurement	291 European	0	http://ftp.ebi.ac.uk/pub/databases/gwas/summary_statistics/GCST90026001-GCST90027000/GCST90026011	Genome-wide genotyping array	33437055
Panyard DJ	GCST90026012	2021-01-12	Commun Biol	Cerebrospinal fluid metabolomics identifies 19 brain-related phenotype associations.	Asparagine levels	asparagine measurement	291 European	0	http://ftp.ebi.ac.uk/pub/databases/gwas/summary_statistics/GCST90026001-GCST90027000/GCST90026012	Genome-wide genotyping array	33437055
Panyard DJ	GCST90026013	2021-01-12	Commun Biol	Cerebrospinal fluid metabolomics identifies 19 brain-related phenotype associations.	Glycine levels	glycine measurement	291 European	0	http://ftp.ebi.ac.uk/pub/databases/gwas/summary_statistics/GCST90026001-GCST90027000/GCST90026013	Genome-wide genotyping array	33437055
Panyard DJ	GCST90026014	2021-01-12	Commun Biol	Cerebrospinal fluid metabolomics identifies 19 brain-related phenotype associations.	Proline levels	proline measurement	291 European	0	http://ftp.ebi.ac.uk/pub/databases/gwas/summary_statistics/GCST90026001-GCST90027000/GCST90026014	Genome-wide genotyping array	33437055
Panyard DJ	GCST90026015	2021-01-12	Commun Biol	Cerebrospinal fluid metabolomics identifies 19 brain-related phenotype associations.	Ornithine levels	ornithine measurement	291 European	0	http://ftp.ebi.ac.uk/pub/databases/gwas/summary_statistics/GCST90026001-GCST90027000/GCST90026015	Genome-wide genotyping array	33437055
Panyard DJ	GCST90026016	2021-01-12	Commun Biol	Cerebrospinal fluid metabolomics identifies 19 brain-related phenotype associations.	Citrulline levels	citrulline measurement	291 European	0	http://ftp.ebi.ac.uk/pub/databases/gwas/summary_statistics/GCST90026001-GCST90027000/GCST90026016	Genome-wide genotyping array	33437055
Panyard DJ	GCST90026017	2021-01-12	Commun Biol	Cerebrospinal fluid metabolomics identifies 19 brain-related phenotype associations.	Acetoacetate levels	acetoacetate measurement	291 European	0	http://ftp.ebi.ac.uk/pub/databases/gwas/summary_statistics/GCST90026001-GCST90027000/GCST90026017	Genome-wide genotyping array	33437055
Panyard DJ	GCST90026018	2021-01-12	Commun Biol	Cerebrospinal fluid metabolomics identifies 19 brain-related phenotype associations.	Sphingomyelin (d18:1/14:0, d16:1/16:0) levels	sphingomyelin measurement	291 European	0	http://ftp.ebi.ac.uk/pub/databases/gwas/summary_statistics/GCST90026001-GCST90027000/GCST90026018	Genome-wide genotyping array	33437055
Panyard DJ	GCST90026019	2021-01-12	Commun Biol	Cerebrospinal fluid metabolomics identifies 19 brain-related phenotype associations.	Sphingomyelin (d18:1/18:1, d18:2/18:0) levels	sphingomyelin measurement	291 European	0	http://ftp.ebi.ac.uk/pub/databases/gwas/summary_statistics/GCST90026001-GCST90027000/GCST90026019	Genome-wide genotyping array	33437055
Panyard DJ	GCST90026020	2021-01-12	Commun Biol	Cerebrospinal fluid metabolomics identifies 19 brain-related phenotype associations.	Sphingomyelin (d18:1/20:0, d16:1/22:0) levels	sphingomyelin measurement	291 European	0	http://ftp.ebi.ac.uk/pub/databases/gwas/summary_statistics/GCST90026001-GCST90027000/GCST90026020	Genome-wide genotyping array	33437055
Panyard DJ	GCST90026021	2021-01-12	Commun Biol	Cerebrospinal fluid metabolomics identifies 19 brain-related phenotype associations.	Sphingomyelin (d18:1/20:1, d18:2/20:0) levels	sphingomyelin measurement	291 European	0	http://ftp.ebi.ac.uk/pub/databases/gwas/summary_statistics/GCST90026001-GCST90027000/GCST90026021	Genome-wide genotyping array	33437055
Panyard DJ	GCST90026022	2021-01-12	Commun Biol	Cerebrospinal fluid metabolomics identifies 19 brain-related phenotype associations.	Sphingomyelin (d18:1/22:1, d18:2/22:0, d16:1/24:1) levels	sphingomyelin measurement	291 European	0	http://ftp.ebi.ac.uk/pub/databases/gwas/summary_statistics/GCST90026001-GCST90027000/GCST90026022	Genome-wide genotyping array	33437055
Panyard DJ	GCST90026023	2021-01-12	Commun Biol	Cerebrospinal fluid metabolomics identifies 19 brain-related phenotype associations.	Sphingomyelin (d18:1/24:1, d18:2/24:0) levels	sphingomyelin measurement	291 European	0	http://ftp.ebi.ac.uk/pub/databases/gwas/summary_statistics/GCST90026001-GCST90027000/GCST90026023	Genome-wide genotyping array	33437055
Panyard DJ	GCST90026024	2021-01-12	Commun Biol	Cerebrospinal fluid metabolomics identifies 19 brain-related phenotype associations.	Sphingomyelin (d18:2/16:0, d18:1/16:1) levels	sphingomyelin measurement	291 European	0	http://ftp.ebi.ac.uk/pub/databases/gwas/summary_statistics/GCST90026001-GCST90027000/GCST90026024	Genome-wide genotyping array	33437055
Panyard DJ	GCST90026025	2021-01-12	Commun Biol	Cerebrospinal fluid metabolomics identifies 19 brain-related phenotype associations.	Sphingomyelin (d18:2/24:1, d18:1/24:2) levels	sphingomyelin measurement	291 European	0	http://ftp.ebi.ac.uk/pub/databases/gwas/summary_statistics/GCST90026001-GCST90027000/GCST90026025	Genome-wide genotyping array	33437055
Panyard DJ	GCST90026026	2021-01-12	Commun Biol	Cerebrospinal fluid metabolomics identifies 19 brain-related phenotype associations.	Allantoin levels	allantoin measurement	291 European	0	http://ftp.ebi.ac.uk/pub/databases/gwas/summary_statistics/GCST90026001-GCST90027000/GCST90026026	Genome-wide genotyping array	33437055
Panyard DJ	GCST90026027	2021-01-12	Commun Biol	Cerebrospinal fluid metabolomics identifies 19 brain-related phenotype associations.	Alpha-ketoglutarate levels	Alpha ketoglutarate measurement	291 European	0	http://ftp.ebi.ac.uk/pub/databases/gwas/summary_statistics/GCST90026001-GCST90027000/GCST90026027	Genome-wide genotyping array	33437055
Panyard DJ	GCST90026028	2021-01-12	Commun Biol	Cerebrospinal fluid metabolomics identifies 19 brain-related phenotype associations.	Dimethylglycine levels	dimethylglycine measurement	291 European	0	http://ftp.ebi.ac.uk/pub/databases/gwas/summary_statistics/GCST90026001-GCST90027000/GCST90026028	Genome-wide genotyping array	33437055
Panyard DJ	GCST90026029	2021-01-12	Commun Biol	Cerebrospinal fluid metabolomics identifies 19 brain-related phenotype associations.	Glucuronate levels	glucuronate measurement	291 European	0	http://ftp.ebi.ac.uk/pub/databases/gwas/summary_statistics/GCST90026001-GCST90027000/GCST90026029	Genome-wide genotyping array	33437055
Panyard DJ	GCST90026030	2021-01-12	Commun Biol	Cerebrospinal fluid metabolomics identifies 19 brain-related phenotype associations.	Glycerol 3-phosphate levels	glycerol-3-phosphate measurement	291 European	0	http://ftp.ebi.ac.uk/pub/databases/gwas/summary_statistics/GCST90026001-GCST90027000/GCST90026030	Genome-wide genotyping array	33437055
Panyard DJ	GCST90026031	2021-01-12	Commun Biol	Cerebrospinal fluid metabolomics identifies 19 brain-related phenotype associations.	Hypoxanthine levels	hypoxanthine mesurement	291 European	0	http://ftp.ebi.ac.uk/pub/databases/gwas/summary_statistics/GCST90026001-GCST90027000/GCST90026031	Genome-wide genotyping array	33437055
Panyard DJ	GCST90026032	2021-01-12	Commun Biol	Cerebrospinal fluid metabolomics identifies 19 brain-related phenotype associations.	3-indoxyl sulfate levels	indoxyl sulfate measurement	291 European	0	http://ftp.ebi.ac.uk/pub/databases/gwas/summary_statistics/GCST90026001-GCST90027000/GCST90026032	Genome-wide genotyping array	33437055
Panyard DJ	GCST90026033	2021-01-12	Commun Biol	Cerebrospinal fluid metabolomics identifies 19 brain-related phenotype associations.	Inosine levels	inosine measurement	291 European	0	http://ftp.ebi.ac.uk/pub/databases/gwas/summary_statistics/GCST90026001-GCST90027000/GCST90026033	Genome-wide genotyping array	33437055
Panyard DJ	GCST90026034	2021-01-12	Commun Biol	Cerebrospinal fluid metabolomics identifies 19 brain-related phenotype associations.	Malate levels	malate measurement	291 European	0	http://ftp.ebi.ac.uk/pub/databases/gwas/summary_statistics/GCST90026001-GCST90027000/GCST90026034	Genome-wide genotyping array	33437055
Panyard DJ	GCST90026035	2021-01-12	Commun Biol	Cerebrospinal fluid metabolomics identifies 19 brain-related phenotype associations.	Taurine levels	taurine measurement	291 European	0	http://ftp.ebi.ac.uk/pub/databases/gwas/summary_statistics/GCST90026001-GCST90027000/GCST90026035	Genome-wide genotyping array	33437055
Panyard DJ	GCST90026036	2021-01-12	Commun Biol	Cerebrospinal fluid metabolomics identifies 19 brain-related phenotype associations.	Uridine levels	uridine measurement	291 European	0	http://ftp.ebi.ac.uk/pub/databases/gwas/summary_statistics/GCST90026001-GCST90027000/GCST90026036	Genome-wide genotyping array	33437055
Panyard DJ	GCST90026037	2021-01-12	Commun Biol	Cerebrospinal fluid metabolomics identifies 19 brain-related phenotype associations.	Xanthine levels	xanthine measurement	291 European	0	http://ftp.ebi.ac.uk/pub/databases/gwas/summary_statistics/GCST90026001-GCST90027000/GCST90026037	Genome-wide genotyping array	33437055
Panyard DJ	GCST90026038	2021-01-12	Commun Biol	Cerebrospinal fluid metabolomics identifies 19 brain-related phenotype associations.	Phosphate levels	phosphate measurement	291 European	0	http://ftp.ebi.ac.uk/pub/databases/gwas/summary_statistics/GCST90026001-GCST90027000/GCST90026038	Genome-wide genotyping array	33437055
Panyard DJ	GCST90026039	2021-01-12	Commun Biol	Cerebrospinal fluid metabolomics identifies 19 brain-related phenotype associations.	3-hydroxyisobutyrate levels	3-hydroxyisobutyrate measurement	291 European	0	http://ftp.ebi.ac.uk/pub/databases/gwas/summary_statistics/GCST90026001-GCST90027000/GCST90026039	Genome-wide genotyping array	33437055
Panyard DJ	GCST90026040	2021-01-12	Commun Biol	Cerebrospinal fluid metabolomics identifies 19 brain-related phenotype associations.	5-oxoproline levels	5-oxoproline measurement	291 European	0	http://ftp.ebi.ac.uk/pub/databases/gwas/summary_statistics/GCST90026001-GCST90027000/GCST90026040	Genome-wide genotyping array	33437055
Panyard DJ	GCST90026041	2021-01-12	Commun Biol	Cerebrospinal fluid metabolomics identifies 19 brain-related phenotype associations.	P-cresol sulfate levels	p-cresol sulfate measurement	291 European	0	http://ftp.ebi.ac.uk/pub/databases/gwas/summary_statistics/GCST90026001-GCST90027000/GCST90026041	Genome-wide genotyping array	33437055
Panyard DJ	GCST90026042	2021-01-12	Commun Biol	Cerebrospinal fluid metabolomics identifies 19 brain-related phenotype associations.	(N(1) + N(8))-acetylspermidine levels	metabolite measurement	291 European	0	http://ftp.ebi.ac.uk/pub/databases/gwas/summary_statistics/GCST90026001-GCST90027000/GCST90026042	Genome-wide genotyping array	33437055
Panyard DJ	GCST90026043	2021-01-12	Commun Biol	Cerebrospinal fluid metabolomics identifies 19 brain-related phenotype associations.	1,2-dipalmitoyl-gpc (16:0/16:0) levels	metabolite measurement	291 European	0	http://ftp.ebi.ac.uk/pub/databases/gwas/summary_statistics/GCST90026001-GCST90027000/GCST90026043	Genome-wide genotyping array	33437055
Panyard DJ	GCST90026044	2021-01-12	Commun Biol	Cerebrospinal fluid metabolomics identifies 19 brain-related phenotype associations.	1-(1-enyl-palmitoyl)-2-arachidonoyl-gpc (p-16:0/20:4) levels	metabolite measurement	291 European	0	http://ftp.ebi.ac.uk/pub/databases/gwas/summary_statistics/GCST90026001-GCST90027000/GCST90026044	Genome-wide genotyping array	33437055
Panyard DJ	GCST90026045	2021-01-12	Commun Biol	Cerebrospinal fluid metabolomics identifies 19 brain-related phenotype associations.	1-(1-enyl-palmitoyl)-2-oleoyl-gpc (p-16:0/18:1) levels	metabolite measurement	291 European	0	http://ftp.ebi.ac.uk/pub/databases/gwas/summary_statistics/GCST90026001-GCST90027000/GCST90026045	Genome-wide genotyping array	33437055
Panyard DJ	GCST90026046	2021-01-12	Commun Biol	Cerebrospinal fluid metabolomics identifies 19 brain-related phenotype associations.	1-arachidonoyl-gpc (20:4n6) levels	metabolite measurement	291 European	0	http://ftp.ebi.ac.uk/pub/databases/gwas/summary_statistics/GCST90026001-GCST90027000/GCST90026046	Genome-wide genotyping array	33437055
Panyard DJ	GCST90026047	2021-01-12	Commun Biol	Cerebrospinal fluid metabolomics identifies 19 brain-related phenotype associations.	1-linoleoyl-gpc (18:2) levels	metabolite measurement	291 European	0	http://ftp.ebi.ac.uk/pub/databases/gwas/summary_statistics/GCST90026001-GCST90027000/GCST90026047	Genome-wide genotyping array	33437055
Panyard DJ	GCST90026048	2021-01-12	Commun Biol	Cerebrospinal fluid metabolomics identifies 19 brain-related phenotype associations.	1-methylhistidine levels	metabolite measurement	291 European	0	http://ftp.ebi.ac.uk/pub/databases/gwas/summary_statistics/GCST90026001-GCST90027000/GCST90026048	Genome-wide genotyping array	33437055
Panyard DJ	GCST90026049	2021-01-12	Commun Biol	Cerebrospinal fluid metabolomics identifies 19 brain-related phenotype associations.	1-methylnicotinamide levels	metabolite measurement	291 European	0	http://ftp.ebi.ac.uk/pub/databases/gwas/summary_statistics/GCST90026001-GCST90027000/GCST90026049	Genome-wide genotyping array	33437055
Panyard DJ	GCST90026050	2021-01-12	Commun Biol	Cerebrospinal fluid metabolomics identifies 19 brain-related phenotype associations.	1-myristoyl-2-palmitoyl-gpc (14:0/16:0) levels	metabolite measurement	291 European	0	http://ftp.ebi.ac.uk/pub/databases/gwas/summary_statistics/GCST90026001-GCST90027000/GCST90026050	Genome-wide genotyping array	33437055
Panyard DJ	GCST90026051	2021-01-12	Commun Biol	Cerebrospinal fluid metabolomics identifies 19 brain-related phenotype associations.	1-oleoyl-GPC (18:1) levels	metabolite measurement	291 European	0	http://ftp.ebi.ac.uk/pub/databases/gwas/summary_statistics/GCST90026001-GCST90027000/GCST90026051	Genome-wide genotyping array	33437055
Panyard DJ	GCST90026052	2021-01-12	Commun Biol	Cerebrospinal fluid metabolomics identifies 19 brain-related phenotype associations.	1-palmitoyl-2-arachidonoyl-gpc (16:0/20:4n6) levels	metabolite measurement	291 European	0	http://ftp.ebi.ac.uk/pub/databases/gwas/summary_statistics/GCST90026001-GCST90027000/GCST90026052	Genome-wide genotyping array	33437055
Panyard DJ	GCST90026053	2021-01-12	Commun Biol	Cerebrospinal fluid metabolomics identifies 19 brain-related phenotype associations.	1-palmitoyl-2-docosahexaenoyl-gpc (16:0/22:6) levels	metabolite measurement	291 European	0	http://ftp.ebi.ac.uk/pub/databases/gwas/summary_statistics/GCST90026001-GCST90027000/GCST90026053	Genome-wide genotyping array	33437055
Panyard DJ	GCST90026054	2021-01-12	Commun Biol	Cerebrospinal fluid metabolomics identifies 19 brain-related phenotype associations.	1-palmitoyl-2-linoleoyl-gpc (16:0/18:2) levels	metabolite measurement	291 European	0	http://ftp.ebi.ac.uk/pub/databases/gwas/summary_statistics/GCST90026001-GCST90027000/GCST90026054	Genome-wide genotyping array	33437055
Panyard DJ	GCST90026055	2021-01-12	Commun Biol	Cerebrospinal fluid metabolomics identifies 19 brain-related phenotype associations.	1-palmitoyl-2-oleoyl-gpc (16:0/18:1) levels	metabolite measurement	291 European	0	http://ftp.ebi.ac.uk/pub/databases/gwas/summary_statistics/GCST90026001-GCST90027000/GCST90026055	Genome-wide genotyping array	33437055
Panyard DJ	GCST90026056	2021-01-12	Commun Biol	Cerebrospinal fluid metabolomics identifies 19 brain-related phenotype associations.	1-palmitoyl-2-palmitoleoyl-gpc (16:0/16:1) levels	metabolite measurement	291 European	0	http://ftp.ebi.ac.uk/pub/databases/gwas/summary_statistics/GCST90026001-GCST90027000/GCST90026056	Genome-wide genotyping array	33437055
Panyard DJ	GCST90026057	2021-01-12	Commun Biol	Cerebrospinal fluid metabolomics identifies 19 brain-related phenotype associations.	1-palmitoyl-2-stearoyl-gpc (16:0/18:0) levels	metabolite measurement	291 European	0	http://ftp.ebi.ac.uk/pub/databases/gwas/summary_statistics/GCST90026001-GCST90027000/GCST90026057	Genome-wide genotyping array	33437055
Panyard DJ	GCST90026058	2021-01-12	Commun Biol	Cerebrospinal fluid metabolomics identifies 19 brain-related phenotype associations.	1-palmitoyl-2-stearoyl-gpc (16:0/18:0) levels	metabolite measurement	291 European	0	http://ftp.ebi.ac.uk/pub/databases/gwas/summary_statistics/GCST90026001-GCST90027000/GCST90026058	Genome-wide genotyping array	33437055
Panyard DJ	GCST90026059	2021-01-12	Commun Biol	Cerebrospinal fluid metabolomics identifies 19 brain-related phenotype associations.	1-ribosyl-imidazoleacetate levels	metabolite measurement	291 European	1	http://ftp.ebi.ac.uk/pub/databases/gwas/summary_statistics/GCST90026001-GCST90027000/GCST90026059	Genome-wide genotyping array	33437055
Panyard DJ	GCST90026060	2021-01-12	Commun Biol	Cerebrospinal fluid metabolomics identifies 19 brain-related phenotype associations.	1-stearoyl-2-arachidonoyl-gpc (18:0/20:4) levels	metabolite measurement	291 European	0	http://ftp.ebi.ac.uk/pub/databases/gwas/summary_statistics/GCST90026001-GCST90027000/GCST90026060	Genome-wide genotyping array	33437055
Panyard DJ	GCST90026061	2021-01-12	Commun Biol	Cerebrospinal fluid metabolomics identifies 19 brain-related phenotype associations.	1-stearoyl-2-docosahexaenoyl-gpc (18:0/22:6) levels	metabolite measurement	291 European	0	http://ftp.ebi.ac.uk/pub/databases/gwas/summary_statistics/GCST90026001-GCST90027000/GCST90026061	Genome-wide genotyping array	33437055
Panyard DJ	GCST90026062	2021-01-12	Commun Biol	Cerebrospinal fluid metabolomics identifies 19 brain-related phenotype associations.	1-stearoyl-2-linoleoyl-gpc (18:0/18:2) levels	metabolite measurement	291 European	0	http://ftp.ebi.ac.uk/pub/databases/gwas/summary_statistics/GCST90026001-GCST90027000/GCST90026062	Genome-wide genotyping array	33437055
Panyard DJ	GCST90026063	2021-01-12	Commun Biol	Cerebrospinal fluid metabolomics identifies 19 brain-related phenotype associations.	1-stearoyl-2-oleoyl-gpc (18:0/18:1) levels	metabolite measurement	291 European	0	http://ftp.ebi.ac.uk/pub/databases/gwas/summary_statistics/GCST90026001-GCST90027000/GCST90026063	Genome-wide genotyping array	33437055
Panyard DJ	GCST90026064	2021-01-12	Commun Biol	Cerebrospinal fluid metabolomics identifies 19 brain-related phenotype associations.	1-stearoyl-gpc (18:0) levels	metabolite measurement	291 European	0	http://ftp.ebi.ac.uk/pub/databases/gwas/summary_statistics/GCST90026001-GCST90027000/GCST90026064	Genome-wide genotyping array	33437055
Panyard DJ	GCST90026065	2021-01-12	Commun Biol	Cerebrospinal fluid metabolomics identifies 19 brain-related phenotype associations.	2'-deoxyuridine levels	metabolite measurement	291 European	0	http://ftp.ebi.ac.uk/pub/databases/gwas/summary_statistics/GCST90026001-GCST90027000/GCST90026065	Genome-wide genotyping array	33437055
Panyard DJ	GCST90026066	2021-01-12	Commun Biol	Cerebrospinal fluid metabolomics identifies 19 brain-related phenotype associations.	2'-o-methylcytidine levels	metabolite measurement	291 European	1	http://ftp.ebi.ac.uk/pub/databases/gwas/summary_statistics/GCST90026001-GCST90027000/GCST90026066	Genome-wide genotyping array	33437055
Panyard DJ	GCST90026067	2021-01-12	Commun Biol	Cerebrospinal fluid metabolomics identifies 19 brain-related phenotype associations.	2,3-dihydroxy-2-methylbutyrate levels	metabolite measurement	291 European	0	http://ftp.ebi.ac.uk/pub/databases/gwas/summary_statistics/GCST90026001-GCST90027000/GCST90026067	Genome-wide genotyping array	33437055
Panyard DJ	GCST90026068	2021-01-12	Commun Biol	Cerebrospinal fluid metabolomics identifies 19 brain-related phenotype associations.	2,3-dihydroxyisovalerate levels	metabolite measurement	291 European	0	http://ftp.ebi.ac.uk/pub/databases/gwas/summary_statistics/GCST90026001-GCST90027000/GCST90026068	Genome-wide genotyping array	33437055
Panyard DJ	GCST90026069	2021-01-12	Commun Biol	Cerebrospinal fluid metabolomics identifies 19 brain-related phenotype associations.	2-aminobutyrate levels	metabolite measurement	291 European	0	http://ftp.ebi.ac.uk/pub/databases/gwas/summary_statistics/GCST90026001-GCST90027000/GCST90026069	Genome-wide genotyping array	33437055
Panyard DJ	GCST90026070	2021-01-12	Commun Biol	Cerebrospinal fluid metabolomics identifies 19 brain-related phenotype associations.	2-aminophenol sulfate levels	metabolite measurement	291 European	0	http://ftp.ebi.ac.uk/pub/databases/gwas/summary_statistics/GCST90026001-GCST90027000/GCST90026070	Genome-wide genotyping array	33437055
Panyard DJ	GCST90026071	2021-01-12	Commun Biol	Cerebrospinal fluid metabolomics identifies 19 brain-related phenotype associations.	2-hydroxy-3-methylvalerate levels	metabolite measurement	291 European	0	http://ftp.ebi.ac.uk/pub/databases/gwas/summary_statistics/GCST90026001-GCST90027000/GCST90026071	Genome-wide genotyping array	33437055
Panyard DJ	GCST90026072	2021-01-12	Commun Biol	Cerebrospinal fluid metabolomics identifies 19 brain-related phenotype associations.	2-hydroxyadipate levels	metabolite measurement	291 European	1	http://ftp.ebi.ac.uk/pub/databases/gwas/summary_statistics/GCST90026001-GCST90027000/GCST90026072	Genome-wide genotyping array	33437055
Panyard DJ	GCST90026073	2021-01-12	Commun Biol	Cerebrospinal fluid metabolomics identifies 19 brain-related phenotype associations.	2-hydroxybutyrate/2-hydroxyisobutyrate levels	metabolite measurement	291 European	0	http://ftp.ebi.ac.uk/pub/databases/gwas/summary_statistics/GCST90026001-GCST90027000/GCST90026073	Genome-wide genotyping array	33437055
Panyard DJ	GCST90026074	2021-01-12	Commun Biol	Cerebrospinal fluid metabolomics identifies 19 brain-related phenotype associations.	2-hydroxyglutarate levels	metabolite measurement	291 European	0	http://ftp.ebi.ac.uk/pub/databases/gwas/summary_statistics/GCST90026001-GCST90027000/GCST90026074	Genome-wide genotyping array	33437055
Panyard DJ	GCST90026075	2021-01-12	Commun Biol	Cerebrospinal fluid metabolomics identifies 19 brain-related phenotype associations.	2-oxoadipate levels	metabolite measurement	291 European	0	http://ftp.ebi.ac.uk/pub/databases/gwas/summary_statistics/GCST90026001-GCST90027000/GCST90026075	Genome-wide genotyping array	33437055
Panyard DJ	GCST90026076	2021-01-12	Commun Biol	Cerebrospinal fluid metabolomics identifies 19 brain-related phenotype associations.	2-piperidinone levels	metabolite measurement	291 European	0	http://ftp.ebi.ac.uk/pub/databases/gwas/summary_statistics/GCST90026001-GCST90027000/GCST90026076	Genome-wide genotyping array	33437055
Panyard DJ	GCST90026077	2021-01-12	Commun Biol	Cerebrospinal fluid metabolomics identifies 19 brain-related phenotype associations.	3-(4-hydroxyphenyl)lactate levels	metabolite measurement	291 European	0	http://ftp.ebi.ac.uk/pub/databases/gwas/summary_statistics/GCST90026001-GCST90027000/GCST90026077	Genome-wide genotyping array	33437055
Panyard DJ	GCST90026078	2021-01-12	Commun Biol	Cerebrospinal fluid metabolomics identifies 19 brain-related phenotype associations.	3-carboxy-4-methyl-5-propyl-2-furanpropanoate (cmpf) levels	metabolite measurement	291 European	0	http://ftp.ebi.ac.uk/pub/databases/gwas/summary_statistics/GCST90026001-GCST90027000/GCST90026078	Genome-wide genotyping array	33437055
Panyard DJ	GCST90026079	2021-01-12	Commun Biol	Cerebrospinal fluid metabolomics identifies 19 brain-related phenotype associations.	3-hydroxy-2-ethylpropionate levels	metabolite measurement	291 European	0	http://ftp.ebi.ac.uk/pub/databases/gwas/summary_statistics/GCST90026001-GCST90027000/GCST90026079	Genome-wide genotyping array	33437055
Panyard DJ	GCST90026080	2021-01-12	Commun Biol	Cerebrospinal fluid metabolomics identifies 19 brain-related phenotype associations.	3-hydroxy-3-methylglutarate levels	metabolite measurement	291 European	0	http://ftp.ebi.ac.uk/pub/databases/gwas/summary_statistics/GCST90026001-GCST90027000/GCST90026080	Genome-wide genotyping array	33437055
Panyard DJ	GCST90026081	2021-01-12	Commun Biol	Cerebrospinal fluid metabolomics identifies 19 brain-related phenotype associations.	3-hydroxybutyrate (bhba) levels	metabolite measurement	291 European	0	http://ftp.ebi.ac.uk/pub/databases/gwas/summary_statistics/GCST90026001-GCST90027000/GCST90026081	Genome-wide genotyping array	33437055
Panyard DJ	GCST90026082	2021-01-12	Commun Biol	Cerebrospinal fluid metabolomics identifies 19 brain-related phenotype associations.	3-hydroxyhexanoate levels	metabolite measurement	291 European	0	http://ftp.ebi.ac.uk/pub/databases/gwas/summary_statistics/GCST90026001-GCST90027000/GCST90026082	Genome-wide genotyping array	33437055
Panyard DJ	GCST90026083	2021-01-12	Commun Biol	Cerebrospinal fluid metabolomics identifies 19 brain-related phenotype associations.	3-hydroxyoctanoate levels	metabolite measurement	291 European	0	http://ftp.ebi.ac.uk/pub/databases/gwas/summary_statistics/GCST90026001-GCST90027000/GCST90026083	Genome-wide genotyping array	33437055
Panyard DJ	GCST90026084	2021-01-12	Commun Biol	Cerebrospinal fluid metabolomics identifies 19 brain-related phenotype associations.	3-hydroxypyridine sulfate levels	metabolite measurement	291 European	0	http://ftp.ebi.ac.uk/pub/databases/gwas/summary_statistics/GCST90026001-GCST90027000/GCST90026084	Genome-wide genotyping array	33437055
Panyard DJ	GCST90026085	2021-01-12	Commun Biol	Cerebrospinal fluid metabolomics identifies 19 brain-related phenotype associations.	3-hydroxystachydrine levels	metabolite measurement	291 European	0	http://ftp.ebi.ac.uk/pub/databases/gwas/summary_statistics/GCST90026001-GCST90027000/GCST90026085	Genome-wide genotyping array	33437055
Panyard DJ	GCST90026086	2021-01-12	Commun Biol	Cerebrospinal fluid metabolomics identifies 19 brain-related phenotype associations.	3-methoxytyramine sulfate levels	metabolite measurement	291 European	0	http://ftp.ebi.ac.uk/pub/databases/gwas/summary_statistics/GCST90026001-GCST90027000/GCST90026086	Genome-wide genotyping array	33437055
Panyard DJ	GCST90026087	2021-01-12	Commun Biol	Cerebrospinal fluid metabolomics identifies 19 brain-related phenotype associations.	3-methoxytyrosine levels	metabolite measurement	291 European	0	http://ftp.ebi.ac.uk/pub/databases/gwas/summary_statistics/GCST90026001-GCST90027000/GCST90026087	Genome-wide genotyping array	33437055
Panyard DJ	GCST90026088	2021-01-12	Commun Biol	Cerebrospinal fluid metabolomics identifies 19 brain-related phenotype associations.	3-methyl-2-oxobutyrate levels	metabolite measurement	291 European	0	http://ftp.ebi.ac.uk/pub/databases/gwas/summary_statistics/GCST90026001-GCST90027000/GCST90026088	Genome-wide genotyping array	33437055
Panyard DJ	GCST90026089	2021-01-12	Commun Biol	Cerebrospinal fluid metabolomics identifies 19 brain-related phenotype associations.	3-methyl-2-oxovalerate levels	metabolite measurement	291 European	0	http://ftp.ebi.ac.uk/pub/databases/gwas/summary_statistics/GCST90026001-GCST90027000/GCST90026089	Genome-wide genotyping array	33437055
Panyard DJ	GCST90026090	2021-01-12	Commun Biol	Cerebrospinal fluid metabolomics identifies 19 brain-related phenotype associations.	3-methylglutaconate levels	metabolite measurement	291 European	0	http://ftp.ebi.ac.uk/pub/databases/gwas/summary_statistics/GCST90026001-GCST90027000/GCST90026090	Genome-wide genotyping array	33437055
Panyard DJ	GCST90026091	2021-01-12	Commun Biol	Cerebrospinal fluid metabolomics identifies 19 brain-related phenotype associations.	3-methylglutarylcarnitine (2) levels	metabolite measurement	291 European	0	http://ftp.ebi.ac.uk/pub/databases/gwas/summary_statistics/GCST90026001-GCST90027000/GCST90026091	Genome-wide genotyping array	33437055
Panyard DJ	GCST90026092	2021-01-12	Commun Biol	Cerebrospinal fluid metabolomics identifies 19 brain-related phenotype associations.	3-methylhistidine levels	metabolite measurement	291 European	0	http://ftp.ebi.ac.uk/pub/databases/gwas/summary_statistics/GCST90026001-GCST90027000/GCST90026092	Genome-wide genotyping array	33437055
Panyard DJ	GCST90026093	2021-01-12	Commun Biol	Cerebrospinal fluid metabolomics identifies 19 brain-related phenotype associations.	3-methylxanthine levels	metabolite measurement	291 European	0	http://ftp.ebi.ac.uk/pub/databases/gwas/summary_statistics/GCST90026001-GCST90027000/GCST90026093	Genome-wide genotyping array	33437055
Panyard DJ	GCST90026094	2021-01-12	Commun Biol	Cerebrospinal fluid metabolomics identifies 19 brain-related phenotype associations.	3-ureidopropionate levels	metabolite measurement	291 European	1	http://ftp.ebi.ac.uk/pub/databases/gwas/summary_statistics/GCST90026001-GCST90027000/GCST90026094	Genome-wide genotyping array	33437055
Panyard DJ	GCST90026095	2021-01-12	Commun Biol	Cerebrospinal fluid metabolomics identifies 19 brain-related phenotype associations.	4-acetamidobutanoate levels	metabolite measurement	291 European	0	http://ftp.ebi.ac.uk/pub/databases/gwas/summary_statistics/GCST90026001-GCST90027000/GCST90026095	Genome-wide genotyping array	33437055
Panyard DJ	GCST90026096	2021-01-12	Commun Biol	Cerebrospinal fluid metabolomics identifies 19 brain-related phenotype associations.	4-methyl-2-oxopentanoate levels	metabolite measurement	291 European	0	http://ftp.ebi.ac.uk/pub/databases/gwas/summary_statistics/GCST90026001-GCST90027000/GCST90026096	Genome-wide genotyping array	33437055
Panyard DJ	GCST90026097	2021-01-12	Commun Biol	Cerebrospinal fluid metabolomics identifies 19 brain-related phenotype associations.	4-methylcatechol sulfate levels	metabolite measurement	291 European	0	http://ftp.ebi.ac.uk/pub/databases/gwas/summary_statistics/GCST90026001-GCST90027000/GCST90026097	Genome-wide genotyping array	33437055
Panyard DJ	GCST90026098	2021-01-12	Commun Biol	Cerebrospinal fluid metabolomics identifies 19 brain-related phenotype associations.	5,6-dihydrothymine levels	metabolite measurement	291 European	0	http://ftp.ebi.ac.uk/pub/databases/gwas/summary_statistics/GCST90026001-GCST90027000/GCST90026098	Genome-wide genotyping array	33437055
Panyard DJ	GCST90026099	2021-01-12	Commun Biol	Cerebrospinal fluid metabolomics identifies 19 brain-related phenotype associations.	5,6-dihydrouridine levels	metabolite measurement	291 European	0	http://ftp.ebi.ac.uk/pub/databases/gwas/summary_statistics/GCST90026001-GCST90027000/GCST90026099	Genome-wide genotyping array	33437055
Panyard DJ	GCST90026100	2021-01-12	Commun Biol	Cerebrospinal fluid metabolomics identifies 19 brain-related phenotype associations.	5-acetylamino-6-amino-3-methyluracil levels	metabolite measurement	291 European	0	http://ftp.ebi.ac.uk/pub/databases/gwas/summary_statistics/GCST90026001-GCST90027000/GCST90026100	Genome-wide genotyping array	33437055
Panyard DJ	GCST90026101	2021-01-12	Commun Biol	Cerebrospinal fluid metabolomics identifies 19 brain-related phenotype associations.	5-hydroxyhexanoate levels	metabolite measurement	291 European	0	http://ftp.ebi.ac.uk/pub/databases/gwas/summary_statistics/GCST90026001-GCST90027000/GCST90026101	Genome-wide genotyping array	33437055
